# Supplementary material for: A phylogenetic approach to study the origin and evolution of the CRINKLY4 family
Source: Front Plant Sci. 2015 Oct 23;6:880. doi: 10.3389/fpls.2015.00880 (PMC4617170; doi:10.3389/fpls.2015.00880)
Supplement: Supplementary file 2 [file Table1.XLSX]

## Sheet: SWISS-MODEL output
Supplementary Table 1. Summary of tertiary structure prediction of CR4 family members. Quality of the models is represented by QMEAN4 and global quality estimation (GMQE) score.
See http://swissmodel.expasy.org/workspace/ for details GMQE (Global Model Quality Estimation): estimates the quality of the model, combining properties from the target-template alignment. GMQE score reflects the expected accuracy of a model built with that alignment and template. GMQE score lies between 0 and 1, higher numbers indicate higher reliability. QMEAN4: scoring function for the model q…
Species	NCBI Refseq number	Template PDB number	Seq. identity	Seq. similarity	Coverage	GMQE	QMEAN4
Arabidopsis thaliana	NP_191501.1	4d9s.1.A	20.96	0.31	0.67	0.43	-7.55
Zea mays	NP_001105395.1	4d9s.1.A	19.93	0.31	0.67	0.41	-12.06
Selaginella moellendorffii	XP_002960988.1	4dnu.1.A	22.47	0.31	0.72	0.47	-5.23
Physcomitrella patens	XP_001754560.1	3of7.1.A	20.88	0.3	0.64	0.41	-6.15
Micromonas sp. RCC299	XP_002508396.1	4dnu.1.A	21.22	0.31	0.67	0.41	-9.89
Chlorella variabilis	XP_005845729.1	1a12.1.A	21.22	0.28	0.84	0.47	-10.72
