# Supplementary material for: A phylogenetic approach to study the origin and evolution of the CRINKLY4 family
Source: Front Plant Sci. 2015 Oct 23;6:880. doi: 10.3389/fpls.2015.00880 (PMC4617170; doi:10.3389/fpls.2015.00880)
Supplement: Supplementary file 4 [file Table3.XLSX]

## Sheet: Presence and position
Supplementary Table 3. Characterization of key domains in putative CR4 family members. Presence and position of key domains (signal peptide, extracellular part, transmembrane, juxtamembrane and kinase domains) based on information retrieved from sequence alignments (marked with an asterisk) and prediction tools. Numbers mean the position of the domain in the protein sequence.
Clade	Accession	Latin name	Signal peptide				Extracellular part (total)*	Crinkly' repeats*							TNFR domain*	Transmembrane domain		Juxtamembrane domain*	Kinase
			SignalP	Alignment*	PSORT			1	2	3	4	5	6	7		TMHMM	Alignment*		Pfam	Alignment*
					Result	Possible cleavage site
CR4	Q9LX29|ACR4	Arabidopsis thaliana	1..29	1..29	cleavable N-term signal seq.	29	30..434	38..73	77..112	130..167	169..202	210..245	262..296	301..339	346..395	12..34; 433..455	435..455	456..483	512..785	512..789
CR4	XP_005845729.1	Chlorella variabilis	-	-	uncleavable N-term signal seq.	19	2..356	2..24	28..60	78..120	121..159	167..208	219..252	260..310	320..356	-	357..356	357..356	-	369..426
CR4	XP_004152097.1	Cucumis sativus	-	1..40	no N-terminal signal seq.	40	41..442	49..84	88..123	141..173	175..208	216..251	268..302	307..345	352..400	441..463	443..463	464..495	523..796	523..800
CR4	K7LPG1_SOYBN	Glycine max	-	-	no N-terminal signal seq.	35	2..341	-	2..21	39..71	73..106	114..149	166..200	205..243	250..298	-	342..362	363..391	420..693	420..697
CR4	K7M991_SOYBN	Glycine max	-	-	uncleavable N-term signal seq.	55	2..386	2..27	31..66	84..116	118..151	159..195	214..248	253..291	298..345	382..404	378..407	408..437	465..737	465..741
CR4	XP_003540697.2	Glycine max	-	1..67	cleavable N-term signal seq.	31	68..469	76..111	115..150	168..200	202..235	243..278	295..329	334..372	379..427	7..29; 468..490	470..490	491..519	547..820	547..824
CR4	XP_003542059.1	Glycine max	1..26	1..26	cleavable N-term signal seq.	26	27..431	35..70	74..109	127..159	161..194	202..238	259..293	298..336	343..390	430..452	432..452	453..482	510..782	510..786
CR4	XP_003546987.1	Glycine max	-	-	no N-terminal signal seq.	53	2..384	2..25	29..64	82..114	116..149	157..193	212..246	251..289	296..343	383..405	385..405	406..435	463..735	463..739
CR4	ABW81401.1	Hordeum vulgare subsp. vulgare	1..21	1..21	cleavable N-term signal seq	21	22..421	30..65	69..104	122..155	157..190	198..231	248..282	287..325	332..385	420..442	422..442	443..472	500..773	500..777
CR4	BAK05611.1	Hordeum vulgare subsp. vulgare	1..21	1..21	cleavable N-term signal seq.	21	22..421	30..65	69..104	122..155	157..190	198..231	248..282	287..325	332..385	-	422..442	443..472	500..773	500..777
CR4	XP_003597519.1	Medicago truncatula	-	1..32	cleavable N-term signal seq.	32	33..441	41..76	80..115	133..165	167..200	208..243	262..296	301..339	348..399	10..27; 437..459	442..462	463..494	522..795	522..799
CR4	XP_002508396.1	Micromonas sp. RCC299	1..26	-	cleavable N-term signal seq.	19	2..288	2..27	31..63	80..110	112..143	151..186	193..228	234..277	280..288	-	289..294	295..294	-	310..400
CR4	EEC75803.1	Oryza sativa Indica Group	-	-	no N-terminal signal seq.	38	2..400	6..41	45..80	98..133	135..168	176..209	226..260	265..303	310..364	399..421	401..421	422..433	461..734	461..738
CR4	EEE59556.1	Oryza sativa Japonica Group	1..22	1..22	cleavable N-term signal seq.	20	23..425	31..66	70..105	123..158	160..193	201..234	251..285	290..328	335..389	424..446; 657..679	426..446	447..476	512..605; 742..845; 842..979	504..983
CR4	NP_001050726.1	Oryza sativa Japonica Group	1..22	1..22	cleavable N-term signal seq.	20	23..425	31..66	70..105	123..158	160..193	201..234	251..285	290..328	335..389	4..23; 419..441	426..446	447..476	504..777	504..781
CR4	XP_001754560.1	Physcomitrella patens	1..29	1..29	cleavable N-term signal seq.	24	30..416	38..73	77..112	128..158	160..193	201..235	240..274	279..317	324..381	414..436	417..437	438..474	502..773	502..777
CR4	U5FMT4_POPTR	Populus trichocarpa	-	1..41	no N-terminal signal seq.	41	42..443	50..85	89..124	142..174	176..209	217..252	272..306	311..349	356..404	442..464	444..464	465..496	524..797	524..801
CR4	XP_002309807.2	Populus trichocarpa	1..25	1..25	cleavable N-term signal seq.	25	26..427	34..69	73..108	126..158	160..193	201..236	256..290	295..333	340..388	426..448	428..448	449..480	508..781	508..785
CR4	XP_002976502.1	Selaginella moellendorffi	-	1..31	cleavable N-term signal seq.	31	32..397	40..80	84..117	134..167	169..204	211..245	250..284	289..325	331..379	13..35	398	399..415	-	437..509
CR4	XP_002960988.1	Selaginella moellendorffii	1..25	1..25	cleavable N-term signal seq.	25	26..407	34..74	78..111	128..161	163..200	208..242	247..281	286..328	336..391	12..34	408	409..429	-	445..461
CR4	XP_002962273.1	Selaginella moellendorffii	-	1..13	no N-terminal signal seq.	58	14..331	14..42	46..76	93..116	118..149	155..188	193..227	232..273	279..323	336..358	332..350	351..378	-	407..505
CR4	XP_002965187.1	Selaginella moellendorffii	-	1..13	no N-terminal signal seq.	58	14..331	34..74	78..111	128..161	163..200	208..242	247..281	286..328	279..323	336..358	332..350	351..378	-	407..505
CR4	XP_002967021.1	Selaginella moellendorffii	1..25	1..25	cleavable N-term signal seq.	25	26..407	34..74	78..111	128..161	163..200	208..242	247..281	286..328	336..391	12..34	408	409..429	-	445..461
CR4	XP_002973402.1	Selaginella moellendorffii	1..22	1..478	cleavable N-term signal seq.	22	479..827	487..526	530..559	576..598	600..631	637..672	677..711	716..756	762..809	7..29; 306..328; 456..478; 831..853	828..846	847..865	-	893..970
CR4	XP_002973405.1	Selaginella moellendorffii	1..31	1..31	cleavable N-term signal seq.	25	32..397	40..80	84..117	134..167	169..204	211..245	250..284	289..325	331..379	13..35	398	399..415	-	437..459
CR4	XP_002976507.1	Selaginella moellendorffii	-	-	no N-terminal signal seq.	59	2..313	2..12	16..45	62..84	86..117	123..158	163..197	202..242	248..295	317..339	314..332	333..351	-	379..456
CR4	XP_002977034.1	Selaginella moellendorffii	-	1..131	no N-terminal signal seq.	22	132..478	140..188	192..227	244..273	275..309	316..350	355..389	395..435	442..478	100..122; 480..502	479..497	498..517	-	546..610
CR4	M1A8J1_SOLTU	Solanum tuberosum	-	-	no N-terminal signal seq.	35	2..192	-	-	-	-	2..8	23..57	62..100	107..155	191..213	193..213	214..242	269..539	269..543
CR4	M1A8J2_SOLTU	Solanum tuberosum	-	-	no N-terminal signal seq.	57	2..392	6..41	45..80	98..130	132..165	173..208	223..257	262..300	307..355	391..413	393..413	414..442	469..739	469..743
CR4	XP_006352076.1	Solanum tuberosum	-	1..23	no N-terminal signal seq.	32	33..427	41..76	80..115	133..165	167..200	208..243	258..292	297..335	342..390	21..43; 426..448	428..448	449..477	504..774	504..778
CR4	C5YRT4_SORBI	Sorghum bicolor	1..24	1..24	cleavable N-term signal seq.	24	25..428	33..68	72..107	125..162	164..197	205..238	255..289	294..332	339..392	4..26; 426..448	429..449	450..479	507..780	507..784
CR4	W5HB53_WHEAT	Triticum aestivum	-	-	no N-terminal signal seq.	29	2..196	-	-	-	-	2..6	23..57	62..100	107..160	194..216	197..217	218..247	275..548	275..552
CR4	W5HXN8_WHEAT	Triticum aestivum	1..21	1..21	cleavable N-term signal seq.	21	22..424	30..65	69..104	122..158	160..193	201..234	251..285	290..328	335..388	423..445	425..445	446..475	503..776	503..780
CR4	CBI36662.3	Vitis vinifera	-	1..44	no N-terminal signal seq.	44	45..447	53..88	92..127	145..177	179..212	220..256	273..307	312..350	357..405	446..468	448..468	469..472	-	500..618
CR4	F6HYS0_VITVI	Vitis vinifera	-	-	no N-terminal signal seq.	53	2..400	6..41	45..80	98..130	132..165	173..209	226..260	265..303	310..358	399..421	401..421	422..453	481..754	481..758
CR4	XP_002264936.1	Vitis vinifera	..	1..44	no N-terminal signal seq.	44	45..447	53..88	92..127	145..177	179..212	220..256	273..307	312..350	357..405	446..468	448..468	469..500	528..801	528..805
CR4	NP_001105395.1	Zea mays	1..24	1..24	cleavable N-term signal seq.	24	25..426	33..68	72..107	125..160	162..195	203..236	253..287	292..330	337..390	4..26; 424..446	427..447	448..477	505..778	505..782
CCR1	Q9S7D9|ACCR1	Arabidopsis thaliana	1..23	1..23	cleavable N-term signal seq.	23	24..441	32..66	86..123	140..186	188..218	226..260	265..296	302..339	346..406	-	442..466	467..491	520..679	520..770
CCR1	XP_004143354.1	Cucumis sativus	-	1..30	cleavable N-term signal seq.	32	31..441	39..73	86..121	138..184	186..216	224..258	262..293	299..338	345..405	13..35; 439..461	442..466	467..483	-	514..765
CCR1	XP_004156339.1	Cucumis sativus	-	1..30	cleavable N-term signal seq.	32	31..441	39..73	86..121	138..184	186..216	224..258	262..293	299..338	345..405	13..35; 439..461	442..466	467..483	514..671	514..765
CCR1	XP_003536986.1	Glycine max	1..27	1..27	cleavable N-term signal seq.	27	28..436	36..64	77..115	132..177	179..209	220..254	259..290	296..332	339..399	7..29; 434..456	437..456	457..479	511..667	511..762
CCR1	XP_003541409.1	Glycine max	1..24	1..24	cleavable N-term signal seq.	22	25..431	33..61	74..112	129..174	176..206	215..249	254..285	291..327	334..394	7..29; 429..451	432..451	452..474	506..664	506..757
CCR1	XP_002323466.1	Populus trichocarpa	1..21	1..21	cleavable N-term signal seq.	19	22..429	30..64	77..112	129..175	177..207	215..249	254..285	292..329	336..396	7..29	430..454	455..477	509..664; 661..755	509..760
CCR1	XP_002962274.1	Selaginella moellendorffii	1..22	1..22	cleavable N-term signal seq.	22	23..367	31..71	74..104	121..144	146..173	174..206	211..243	250..284	292..342	365..387	368..387	388..407	-	432..486
CCR1	XP_002965188.1	Selaginella moellendorffii	1..22	1..22	cleavable N-term signal seq.	22	23..377	31..71	74..104	121..144	146..176	183..216	221..253	260..294	302..352	375..397	378..397	398..417	-	442..496
CCR1	XP_002971527.1	Selaginella moellendorffii	-	-	no N-terminal signal seq.	61	2..351	6..46	49..79	96..119	121..151	160..193	198..230	237..274	282..331	351..373	352..375	376..386	-	410..457
CCR1	XP_002991025.1	Selaginella moellendorffii	-	-	no N-terminal signal seq.	59	2..379	6..41	44..79	96..121	123..153	163..197	202..234	240..273	280..339	380..402	380..408	409..433	471..615	471..722
CCR1	XP_002991715.1	Selaginella moellendorffii	-	-	no N-terminal signal seq.	59	2..382	6..41	44..79	96..121	123..153	163..197	202..234	240..273	280..339	383..405	383..411	412..436	474..627	474..725
CCR1	XP_006367010.1	Solanum tuberosum	1..24	1..24	cleavable N-term signal seq.	24	25..429	33..64	77..112	129..174	176..206	214..247	252..283	289..326	333..393	13..35; 427..449	430..454	455..477	509..668	509..760
CCR1	CAN69888.1	Vitis vinifera	1..28	1..28	cleavable N-term signal seq.	28	29..431	37..66	79..114	131..176	178..208	216..249	254..285	291..328	335..395	10..32; 429..451	432..456	457..479	511..667	511..762
CCR1	CBI31474.3	Vitis vinifera	-	-	no N-terminal signal seq.	57	4..179	4..23	25..24	-	25	28..27	32..47	49..76	83..143	-	180..204	205..227	259..376	259..469
CCR1	F6HNH5_VITVI	Vitis vinifera	-	-	no N-terminal signal seq.	55	2..317	6..36	49..77	-	78..94	102..135	140..171	177..214	221..281	-	318..342	343..365	397..554	397..648
CCR1	XP_002274471.2	Vitis vinifera	1..22	1..22	cleavable N-term signal seq.	22	23..429	31..61	74..109	126..174	176..206	214..247	252..283	289..326	333..393	12..34	430..454	455..477	509..666	509..760
CCR1	XP_002276043.1	Vitis vinifera	1..28	1..28	cleavable N-term signal seq.	28	29..431	37..66	79..114	131..176	178..208	216..249	254..285	291..328	335..395	10..32; 429..451	432..456	457..479	511..667	511..762
CCR2	O80963|ACCR2	Arabidopsis thaliana	1..22	1..22	uncleavable N-term signal seq.	22	23..434	31..67	76..111	128..173	175..205	212..245	250..284	291..328	335..396	7..29; 432..454	435..459	460..487	519..766	519..776
CCR2	XP_003056408.1	Micromonas pusilla CCMP1545	1..33	1..26	cleavable N-term signal seq.	27	27..267	27..38	39..69	84..118	119..149	158..192	200..232	238..237	241..253	-	268..278	279..288	-	294..433
CCR2	XP_002315299.2	Populus trichocarpa	1..29	1..29	cleavable N-term signal seq.	29	30..425	38..73	81..116	133..171	173..203	211..244	249..279	286..323	330..390	7..29	426..450	451..475	505..662	505..761
CCR3	Q9LY50	Arabidopsis thaliana	-	1..30	cleavable N-term signal seq.	34	31..398	39..75	77..111	131..157	159..193	201..228	243..275	282..318	496..794	425..464	399..424	324..346	496..789	496..794
CCR3	XP_004145316.1	Cucumis sativus	1..23	1..23	cleavable N-term signal seq.	23	24..388	32..66	68..105	125..155	157..189	197..225	237..273	280..317	323..342	386..408	389..407	408..422	514..671	453..736
CCR3	XP_004149247.1	Cucumis sativus	1..29	1..29	cleavable N-term signal seq.	29	30..392	38..72	74..109	129..155	157..191	199..226	238..270	277..318	323..342	10..32; 390..412	393..418	419..463	494..778	494..783
CCR3	XP_004163787.1	Cucumis sativus	1..29	1..29	cleavable N-term signal seq.	29	30..392	38..72	74..109	129..155	157..191	199..226	238..270	277..318	323..342	9..31; 390..412	393..418	419..463	494..778	494..783
CCR3	K7LQT5_SOYBN	Glycine max	1..22	1..22	cleavable N-term signal seq.	22	23..408	31..67	69..104	124..152	154..195	203..230	251..282	289..328	334..354	5..27; 405..427	409..437	438..478	509..795	509..799
CCR3	K7MPJ0_SOYBN	Glycine max	1..31	1..31	cleavable N-term signal seq.	31	32..399	40..74	76..108	128..154	156..189	197..224	236..270	277..315	321..340	7..29; 397..419	400..425	426..468	500..784	500..789
CCR3	XP_003519396.1	Glycine max	1..31	1..31	cleavable N-term signal seq.	31	32..384	40..72	74..106	126..152	154..187	195..222	234..267	274..312	318..337	7..24; 29..51; 381..403	385..410	411..454	486..771	486..775
CCR3	XP_003537489.1	Glycine max	-	-	no N-terminal signal seq.	51	4..39	-	-	-	-	-	-	-	-	-	40..68	69..91	104..367	104..371
CCR3	XP_003537490.1	Glycine max	1..31	1..31	cleavable N-term signal seq.	31	32..395	40..74	76..108	128..154	156..189	197..219	231..265	272..313	319..338	7..26; 31..53; 393..415	396..421	422..464	496..780	496..785
CCR3	XP_003538469.2	Glycine max	-	-	no N-terminal signal seq.	41	2..125	5..28	31..45	52..56	57..60	68..71	72..95	96..108	109..108	-	126..135	136..154	180..445	171..449
CCR3	XP_003539327.1	Glycine max	1..22	1..22	cleavable N-term signal seq.	22	23..408	31..67	69..104	124..152	154..195	203..230	251..282	289..328	334..354	5..27; 405..427	409..437	438..489	520..806	520..810
CCR3	XP_003544086.1	Glycine max	1..31	1..31	cleavable N-term signal seq.	31	32..385	40..72	74..106	126..152	154..187	195..222	234..267	274..312	318..337	7..24; 29..51; 382..404	386..411	412..455	487..772	487..776
CCR3	XP_003552840.1	Glycine max	1..31	1..31	cleavable N-term signal seq.	31	32..399	40..74	76..108	128..154	156..189	197..224	236..270	277..315	321..340	7..29; 397..419	400..425	426..468	500..784	500..789
CCR3	XP_003552841.1	Glycine max	-	-	no N-terminal signal seq.	61	3..92	3..10	13..26	32	33..39	43..48	49..52	55..76	77..76	-	93..108	109..142	174..332	174..435
CCR3	XP_003552842.2	Glycine max	-	-	no N-terminal signal seq.	45	5..130	14..39	42..56	63..67	68..71	79..82	83..106	107..115	116..115	-	-	131..150	186..440	167..444
CCR3	XP_003552952.1	Glycine max	1..22	1..22	cleavable N-term signal seq.	22	23..396	31..67	69..104	124..152	154..196	204..231	247..277	284..322	328..348	5..27; 395..417	397..425	426..473	504..787	504..792
CCR3	XP_006589963.1	Glycine max	-	-	no N-terminal signal seq.	24	7..199	16..26	27..26	27..33	35..65	73..97	-	105..126	127..137	-	200..228	229..251	264..527	264..531
CCR3	BAJ85324.1	Hordeum vulgare subsp. vulgare	1..29	1..24	cleavable N-term signal seq.	22	25..383	34..66	69..107	126..153	155..185	193..218	232..265	271..313	319..339	13..35; 76..98; 382..404	384..408	409..465	497..792	497..797
CCR3	BAJ94547.1	Hordeum vulgare subsp. vulgare	-	-	uncleavable N-term signal seq.	17	1..125	-	5..12	19..23	24..50	58..77	78..94	99..114	115..114	-	126..137	138..158	190..500	190..504
CCR3	BAJ97098.1	Hordeum vulgare subsp. vulgare	-	-	no N-terminal signal seq.	60	6..168	15..38	39..55	62..66	67..93	101..120	121..137	142..157	158..157	-	169..180	181..205	237..528	237..532
CCR3	AES99595.1	Medicago truncatula	1..28	1..28	cleavable N-term signal seq	28	29..395	37..71	73..108	130..156	158..198	206..233	246..279	286..323	329..348	5..24; 28..50; 329..414	396..421	422..463	495..780; 818..889	495..784
CCR3	XP_003600912.1	Medicago truncatula	1..25	1..25	uncleavable N-term signal seq.	25	26..378	34..68	70..101	121..146	148..181	189..216	228..262	268..309	315..334	4..26; 374..396	379..404	405..442	474..761	474..765
CCR3	EAY96398.1	Oryza sativa Indica Group	1..19	1..16	cleavable N-term signal seq.	19	17..344	24..57	60..93	112..137	139..170	178..203	216..249	255..291	297..317	-	345..349	350..394	424..711	424..716
CCR3	EEE62193.1	Oryza sativa Japonica Group	1..20	1..17	cleavable N-term signal seq.	20	18..363	25..58	61..94	113..138	140..171	179..204	217..250	256..292	298..318	5..27; 53..75; 359..381	364..388	389..441	471..758	471..763
CCR3	NP_001174196.1	Oryza sativa Japonica Group	1..20	1..17	cleavable N-term signal seq.	20	18..322	25..58	61..94	113..138	140..171	179..204	217..250	256..292	298..318	-	-	323..353	383..670	383..675
CCR3	XP_002298311.2	Populus trichocarpa	-	1..28	uncleavable N-term signal seq.	32	29..396	37..71	73..110	130..160	162..195	203..230	242..277	284..324	330..349	5..26; 392..414	397..419	420..463	494..777	494..783
CCR3	XP_002312158.2	Populus trichocarpa	1..24	1..31	cleavable N-term signal seq.	24	32..263	40..77	79..112	132..131	132..131	132..131	132..156	157..188	194..213	5..27; 31..53; 259..281	264..289	290..331	362..648	362..653
CCR3	M1CPS5_SOLTU	Solanum tuberosum	-	-	no N-terminal signal seq.	45	2..264	-	..	6..31	33..66	74..101	113..146	153..194	200..218	262..284	265..290	291..330	361..648	361..653
CCR3	XP_006338843.1	Solanum tuberosum	1..23	1..23	cleavable N-term signal seq.	23	24..380	33..70	72..102	122..147	149..182	190..217	229..262	269..310	316..334	7..24; 28..50; 378..400	381..406	407..446	477..764	477..769
CCR3	XP_006355747.1	Solanum tuberosum	-	1..30	cleavable N-term signal seq.	30	31..387	40..77	79..109	129..156	158..192	200..227	239..272	279..320	326..344	5..27; 31..53; 385..407	388..413	414..453	484..769	484..774
CCR3	C5YZ52_SORBI	Sorghum bicolor	1..22	1..24	cleavable N-term signal seq.	22	25..400	34..82	85..120	139..171	173..205	213..241	256..289	295..330	336..356	10..32; 398..420	401..425	426..486	516..827	516..832
CCR3	W5FJ17_WHEAT	Triticum aestivum	-	1..89	no N-terminal signal seq.	30	90..552	99..141	144..191	207..244	246..292	300..326	357..405	412..455	467..489	-	553..581	582..676	708..1000	708..1005
CCR3	CBI15947.3	Vitis vinifera	-	1..86	no N-terminal signal seq.	37	87..453	95..129	131..166	186..215	217..250	258..285	297..333	340..380	386..405	451..473	454..480	481..524	556..841	556..845
CCR3	CBI25475.3	Vitis vinifera	1..17	1..27	cleavable N-term signal seq.	17	28..250	36..70	73..103	123..149	150..183	191..218	230..250	251..250	251..250	7..29	-	251..255	..	256..398
CCR3	CBI39288.3	Vitis vinifera	-	1..44	no N-terminal signal seq.	44	45..385	54..80	83..126	145..167	169..204	212..236	245..277	284..316	326..344	383..405	386..405	406..419	451..547; 534..660	451..664
CCR3	F6HCC3_VITVI	Vitis vinifera	1..17	1..27	cleavable N-term signal seq.	17	28..383	36..70	73..103	123..149	150..183	191..218	230..263	270..313	319..337	7..29; 381..403	384..409	410..450	481..765	481..770
CCR3	XP_002272022.1	Vitis vinifera	1..17	1..27	cleavable N-term signal seq.	17	28..383	36..70	73..103	123..149	150..183	191..218	230..263	270..313	319..337	7..29; 381..403	384..409	410..450	481..765	481..770
CCR3	XP_003632178.1	Vitis vinifera	1..27	1..27	cleavable N-term signal seq.	24	28..394	36..70	72..107	127..156	158..191	199..226	238..274	281..321	327..346	7..29; 33..52; 390..412	395..421	422..465	497..782	497..786
CCR3	AFW74728.1	Zea mays	1..31	1..27	cleavable N-term signal seq.	31	28..393	37..78	81..116	135..163	165..197	205..233	248..281	287..322	328..349	7..28	394..418	419..469	499..793	499..806
CCR3	AFW82748.1	Zea mays	1..21	1..17	cleavable N-term signal seq.	21	18..372	27..67	70..105	124..149	151..183	191..216	231..264	270..305	311..332	7..29	373..397	398..453	483..774	483..778
CCR3	DAA37692.1	Zea mays	1..26	1..27	cleavable N-term signal seq.	26	28..396	37..80	83..129	147..167	169..201	209..233	248..280	287..321	329..348	10..32; 393..415	397..419	420..443	475..776	475..781
CCR4	Q9FIJ6	Arabidopsis thaliana	-	1..28	cleavable N-term signal seq.	26	29..367	37..71	78..117	135..157	159..185	193..221	226..260	266..303	309..338	10..32; 365..387	368..389	390..411	443..729	443..733
CCR4	XP_004138544.1	Cucumis sativus	1..23	1..20	cleavable N-term signal seq.	28	21..363	29..59	66..105	123..144	149..174	186..216	220..252	258..295	297..325	361..383	364..384	385..405	445..730	445..734
CCR4	XP_004171513.1	Cucumis sativus	1..23	1..20	no N-terminal signal seq.	28	21..363	29..59	66..105	123..144	149..174	186..216	220..252	258..295	297..325	361..383	364..384	385..405	460..745	460..749
CCR4	NP_001235105.1	Glycine max	1..23	1..21	cleavable N-term signal seq.	21	22..377	28..70	74..113	131..162	164..198	207..238	244..276	282..313	319..349	390..411	378..402	399..426	459..745	459..749
CCR4	BAJ94647.1	Hordeum vulgare subsp. vulgare	-	1..34	cleavable N-term signal seq.	29	35..407	43..85	90..132	150..171	177..202	218..251	256..285	291..328	330..367	7..29; 405..427	408..429	430..446	493..780	493..789
CCR4	BAJ94969.1	Hordeum vulgare subsp. vulgare	1..26	1..47	cleavable N-term signal seq.	26	42..385	42..72	79..117	135..156	162..187	203..237	241..273	279..316	318..348	7..26; 282..304; 379..401	386..403	404..421	456..756	456..761
CCR4	M0Y6Q1_HORVD	Hordeum vulgare subsp. vulgare	-	-	no N-terminal signal seq.	30	2..113	-	-	-	-	-	-	6..42	44..75	109..131	114..132	133..160	195..489	195..494
CCR4	XP_003605634.1	Medicago truncatula	-	1..23	cleavable N-term signal seq.	26	24..343	32..73	80..87	96..120	126..154	168..198	202..234	240..275	277..305	10..32; 248..265; 341..363	344..364	365..384	432..719	432..723
CCR4	A2ZCR2_ORYSI	Oryza sativa Indica Group	1..29	1..45	cleavable N-term signal seq	30	46..400	46..76	83..134	152..173	179..204	217..252	257..289	295..332	334..364	10..29; 395..417	401..418	419..437	470..769	470..775
CCR4	CAH66844.1	Oryza sativa Indica Group	1..22	1..37	cleavable N-term signal seq.	22	38..379	46..88	92..129	133..139	140..179	187..222	227..259	265..301	303..340	6..28; 375..397	380..398	399..422	457..765	457..770
CCR4	EAY80396.1	Oryza sativa Indica Group	1..29	1..45	cleavable N-term signal seq.	30	46..400	46..76	83..134	152..173	179..204	217..252	257..289	295..332	334..364	10..29; 395..417	401..418	419..437	470..769	470..775
CCR4	EAZ05347.1	Oryza sativa Indica Group	1..30	1..30	cleavable N-term signal seq.	28	31..398	38..80	85..127	145..166	172..197	209..242	247..276	282..318	320..359	7..29; 398..420	399..420	421..437	483..779	483..784
CCR4	EAZ41271.1	Oryza sativa Japonica Group	1..30	1..30	cleavable N-term signal seq.	28	31..398	38..80	85..127	145..166	172..197	209..242	247..276	282..318	320..359	7..29; 397..419	399..420	421..437	480..776	480..781
CCR4	EEE61054.1	Oryza sativa Japonica Group	-	1..169	no N-terminal signal seq.	61	170..800	178..266	273..437	455..476	482..596	608..643	648..680	686..722	724..761	190..212; 796..818	801..819	820..843	270..552; 878..1160	878..1165
CCR4	NP_001052870.1	Oryza sativa Japonica Group	1..22	1..37	cleavable N-term signal seq.	22	38..401	46..88	92..129	133..139	140..197	209..244	249..281	287..323	325..362	6..28; 397..419	402..420	421..444	479..787	479..792
CCR4	NP_001060813.1	Oryza sativa Japonica Group	1..30	1..30	cleavable N-term signal seq.	28	31..398	38..80	85..127	145..166	172..197	209..242	247..276	282..318	320..359	7..29; 397..419	399..420	421..437	480..776	480..781
CCR4	NP_001176433.1	Oryza sativa Japonica Group	1..30	1..45	cleavable N-term signal seq.	30	46..400	46..76	83..134	152..173	179..204	217..252	257..289	295..332	334..364	10..29; 395..417	401..418	419..437	470..769	470..775
CCR4	XP_002325962.1	Populus trichocarpa	-	1..26	no N-terminal signal seq.	55	27..380	35..70	77..115	133..155	160..184	197..227	232..264	270..306	308..337	13..35; 85..107; 378..400	381..401	402..425	458..742	458..746
CCR4	XP_006376137.1	Populus trichocarpa	-	1..23	cleavable N-term signal seq.	26	24..364	32..68	75..105	123..145	150..175	186..216	220..252	258..294	296..324	10..32; 361..383	365..385	386..409	461..745	461..749
CCR4	M1B3D3_SOLTU	Solanum tuberosum	-	-	no N-terminal signal seq.	32	2..285	-	2..16	34..56	61..86	98..128	132..164	170..206	208..236	283..305	286..306	307..328	379..664	379..668
CCR4	XP_006350343.1	Solanum tuberosum	1..27	1..24	cleavable N-term signal seq.	27	25..381	33..69	76..112	130..152	157..182	194..224	228..260	266..302	304..332	10..32; 379..401	382..402	403..424	475..760	475..764
CCR4	C5Y1N4_SORBI	Sorghum bicolor	-	1..51	cleavable N-term signal seq.	28	52..394	52..82	89..129	147..168	174..199	214..247	252..284	290..327	329..359	7..29; 390..412	395..412	413..433	468..764	468..771
CCR4	W5AVJ2_WHEAT	Triticum aestivum	-	-	no N-terminal signal seq.	61	2..186	-	-	-	-	2..35	40..72	78..114	116..147	182..204	187..205	206..233	268..561	268..567
CCR4	W5BGW7_WHEAT	Triticum aestivum	-	-	no N-terminal signal seq.	51	2..94	-	-	-	-	-	-	2..22	24..56	90..112	95..113	114..141	176..470	176..476
CCR4	W5EBM2_WHEAT	Triticum aestivum	1..22	1..37	cleavable N-term signal seq.	22	38..380	38..68	75..113	131..152	158..185	201..235	239..271	277..314	316..346	375..397	381..398	399..416	451..639	451..643
CCR4	W5ESP7_WHEAT	Triticum aestivum	1..21	1..36	cleavable N-term signal seq.	21	37..379	37..67	74..112	130..151	157..184	200..234	238..270	276..313	315..345	374..396	380..397	398..414	449..693	449..725
CCR4	CAN70665.1	Vitis vinifera	1..24	1..21	cleavable N-term signal seq.	20	22..361	30..60	66..102	121..142	147..172	188..218	222..254	260..296	298..326	359..381	362..382	383..405	455..701	455..752
CCR4	XP_002280064.2	Vitis vinifera	1..24	1..21	cleavable N-term signal seq.	20	22..361	30..60	66..102	121..142	147..172	188..218	222..254	260..296	298..326	359..381	362..382	383..405	455..745	455..749
CCR4	AFW60708.1	Zea mays	1..29	1..44	cleavable N-term signal seq	29	45..386	45..75	82..121	139..160	166..191	206..241	245..277	283..320	322..352	7..29; 382..404	387..404	405..423	458..750	458..756
CCR4	AFW61433.1	Zea mays	1..40	1..40	no N-terminal signal seq.	25	41..416	49..93	98..140	158..179	185..210	222..258	263..293	299..337	339..376	13..35; 414..436	417..438	439..455	493..786	493..790
CCR4	AFW74271.1	Zea mays	-	1..44	no N-terminal signal seq.	44	45..419	53..97	102..144	162..183	189..214	226..262	267..297	303..341	343..380	15..37; 416..438	420..438	439..456	501..794	501..798
CCR4	DAA38905.1	Zea mays	1..29	1..44	cleavable N-term signal seq.	30	45..360	45..75	82..121	139..160	166..191	206..241	244..276	282..294	296..326	13..35; 356..378	361..378	379..398	434..617	434..686
CCR4	NP_001169098.1	Zea mays	-	-	no N-terminal signal seq.	15	2..96	-	-	-	-	-	-	2..22	24..57	92..114	97..115	116..139	174..475	174..480

## Sheet: Length 
Supplementary Table 3. Characterization of key domains in putative CR4 family members. Length of key domains (signal peptide, extracellular part, transmembrane, juxtamembrane and kinase domains) based on information retrieved from sequence alignments (marked with an asterisk) and prediction tools. Numbers mean the total length of the domain (aa).
Clade	Accession	Latin name	Signal peptide		Extracellular part (total)*	Crinkly' repeats*							TNFR domain*	Transmembrane		Juxtamembrane domain*	Kinase
			SignalP	Alignment*		1	2	3	4	5	6	7		TMHMM	Alignment*		Pfam	Alignment*
CR4	ABW81401.1	Hordeum vulgare subsp. vulgare	21	21	400	36	36	34	34	34	35	39	54	23	21	30	274	278
CR4	BAK05611.1	Hordeum vulgare subsp. vulgare	21	21	400	36	36	34	34	34	35	39	54	-	21	30	274	278
CR4	C5YRT4_SORBI	Sorghum bicolor	24	24	404	36	36	38	34	34	35	39	54	23; 23	21	30	274	278
CR4	CBI36662.3	Vitis vinifera	-	44	403	36	36	33	34	37	35	39	49	23	21	4	-	119
CR4	EEC75803.1	Oryza sativa Indica Group	-	1	399	36	36	36	34	34	35	39	55	23	21	12	274	278
CR4	EEE59556.1	Oryza sativa Japonica Group	22	22	403	36	36	36	34	34	35	39	55	23; 23	21	30	94; 104; 137	480
CR4	F6HYS0_VITVI	Vitis vinifera	-	1	399	36	36	33	34	37	35	39	49	23	21	32	274	278
CR4	K7LPG1_SOYBN	Glycine max	-	1	340	-	20	33	34	36	35	39	49	-	21	29	274	278
CR4	K7M991_SOYBN	Glycine max	-	1	385	26	36	33	34	37	35	39	48	23	30	30	273	277
CR4	M1A8J1_SOLTU	Solanum tuberosum	-	1	191	-	-	-	-	7	35	39	49	23	21	29	271	275
CR4	M1A8J2_SOLTU	Solanum tuberosum	-	1	391	36	36	33	34	36	35	39	49	23	21	29	271	275
CR4	NP_001050726.1	Oryza sativa Japonica Group	22	22	403	36	36	36	34	34	35	39	55	20; 23	21	30	274	278
CR4	NP_001105395.1	Zea mays	24	24	402	36	36	36	34	34	35	39	54	23; 23	21	30	274	278
CR4	Q9LX29|ACR4	Arabidopsis thaliana	29	29	405	36	36	38	34	36	35	39	50	23; 23	21	28	274	278
CR4	U5FMT4_POPTR	Populus trichocarpa	-	41	402	36	36	33	34	36	35	39	49	23	21	32	274	278
CR4	W5HB53_WHEAT	Triticum aestivum	-	1	195	-	-	-	-	5	35	39	54	23	21	30	274	278
CR4	W5HXN8_WHEAT	Triticum aestivum	21	21	403	36	36	37	34	34	35	39	54	23	21	30	274	278
CR4	XP_001754560.1	Physcomitrella patens	29	29	387	36	36	31	34	35	35	39	58	23	21	37	272	276
CR4	XP_002264936.1	Vitis vinifera	-	44	403	36	36	33	34	37	35	39	49	23	21	32	274	278
CR4	XP_002309807.2	Populus trichocarpa	25	25	402	36	36	33	34	36	35	39	49	23	21	32	274	278
CR4	XP_002508396.1	Micromonas sp. RCC299	26	1	287	26	33	31	32	36	36	44	9	-	7	-	-	91
CR4	XP_002960988.1	Selaginella moellendorffii	25	25	382	41	34	34	38	35	35	43	56	23	408	21	-	17
CR4	XP_002962273.1	Selaginella moellendorffii	-	13	318	29	31	24	32	34	35	42	45	23	19	28	-	99
CR4	XP_002965187.1	Selaginella moellendorffii	-	13	318	29	31	24	32	34	35	42	45	23	19	28	-	99
CR4	XP_002967021.1	Selaginella moellendorffii	25	25	382	41	34	34	38	35	35	43	56	23	408	21	-	17
CR4	XP_002973402.1	Selaginella moellendorffii	22	478	349	40	30	23	32	36	35	41	48	23; 23; 23; 23	19	19	-	78
CR4	XP_002973405.1	Selaginella moellendorffii	31	31	366	41	34	34	36	35	35	37	49	23	398	17	-	23
CR4	XP_002976502.1	Selaginella moellendorffi	-	31	366	41	34	34	36	35	35	37	49	23	398	17	-	73
CR4	XP_002976507.1	Selaginella moellendorffii	-	1	312	11	30	23	32	36	35	41	48	23	19	19	-	78
CR4	XP_002977034.1	Selaginella moellendorffii	-	131	347	49	36	30	35	35	35	41	37	23; 23	19	20	-	65
CR4	XP_003540697.2	Glycine max	-	67	402	36	36	33	34	36	35	39	49	23; 23	21	29	274	277
CR4	XP_003542059.1	Glycine max	26	26	405	36	36	33	34	37	35	39	48	23	21	30	273	277
CR4	XP_003546987.1	Glycine max	-	1	383	24	36	33	34	37	35	39	48	23	21	30	273	277
CR4	XP_003597519.1	Medicago truncatula	-	32	409	36	36	33	34	36	35	39	52	18; 23	21	32	274	278
CR4	XP_004152097.1	Cucumis sativus	-	40	402	36	36	33	34	36	35	39	49	23	21	32	274	278
CR4	XP_005845729.1	Chlorella variabilis	-	1	355	23	33	43	39	42	34	51	37	-	20	-	-	58
CR4	XP_006352076.1	Solanum tuberosum	-	23	395	36	36	33	34	36	35	39	49	23; 23	21	29	271	275
CCR1	CAN69888.1	Vitis vinifera	28	28	403	30	36	46	31	34	32	38	61	23; 23	25	23	157	252
CCR1	CBI31474.3	Vitis vinifera	-	3	176	20	-	-	25	-	16	28	61	-	25	23	118	211
CCR1	F6HNH5_VITVI	Vitis vinifera	-	1	316	31	29	-	17	34	32	38	61	-	25	23	158	252
CCR1	Q9S7D9|ACCR1	Arabidopsis thaliana	23	23	418	35	38	47	31	35	32	38	61	-	25	25	160	251
CCR1	XP_002274471.2	Vitis vinifera	22	22	407	31	36	47	31	34	32	38	61	23	25	23	158	252
CCR1	XP_002276043.1	Vitis vinifera	28	28	403	30	36	46	31	34	32	38	61	23; 23	25	23	157	252
CCR1	XP_002323466.1	Populus trichocarpa	21	21	408	35	36	47	31	35	32	38	61	23	25	23	156; 95	252
CCR1	XP_002962274.1	Selaginella moellendorffii	22	22	345	41	31	24	28	33	33	35	51	23	20	20	-	55
CCR1	XP_002965188.1	Selaginella moellendorffii	22	22	355	41	31	24	31	34	33	35	51	23	20	20	-	55
CCR1	XP_002971527.1	Selaginella moellendorffii	-	1	350	41	31	24	31	34	33	38	50	23	24	11	-	48
CCR1	XP_002991025.1	Selaginella moellendorffii	-	1	378	36	36	26	31	35	33	34	60	23	29	25	145	252
CCR1	XP_002991715.1	Selaginella moellendorffii	-	1	381	36	36	26	31	35	33	34	60	23	29	25	154	252
CCR1	XP_003536986.1	Glycine max	27	27	409	29	39	46	31	35	32	37	61	23; 23	20	13	157	252
CCR1	XP_003541409.1	Glycine max	24	24	407	29	39	46	31	35	32	37	61	23; 23	20	23	159	252
CCR1	XP_004143354.1	Cucumis sativus	-	30	411	35	36	47	31	35	32	40	61	23; 23	25	17	-	252
CCR1	XP_004156339.1	Cucumis sativus	-	30	411	35	36	47	31	35	32	40	61	23; 23	25	17	158	252
CCR1	XP_006367010.1	Solanum tuberosum	24	24	405	32	36	46	31	34	32	38	61	23; 23	25	23	160	252
CCR2	O80963|ACCR2	Arabidopsis thaliana	22	22	412	37	36	46	31	34	35	38	62	23; 23	25	28	248	258
CCR2	XP_002315299.2	Populus trichocarpa	29	29	396	36	36	39	31	34	31	38	61	23	25	25	158	257
CCR2	XP_003056408.1	Micromonas pusilla CCMP1545	33	26	241	12	31	35	31	35	33	-	13	-	11	10	-	140
CCR3	AES99595.1	Medicago truncatula	28	28	367	35	36	27	41	28	34	38	20	20; 23; 86	26	42	285; 72	290
CCR3	AFW74728.1	Zea mays	31	27	366	42	36	29	33	29	34	36	22	22	25	51	295	308
CCR3	AFW82748.1	Zea mays	21	17	355	41	36	26	33	26	34	36	22	23	25	56	292	296
CCR3	BAJ85324.1	Hordeum vulgare subsp. vulgare	29	24	359	33	39	28	31	26	34	43	21	23; 23; 23	25	57	296	301
CCR3	BAJ94547.1	Hordeum vulgare subsp. vulgare	-	-	125	-	8	5	27	20	17	16	-	-	12	21	296	315
CCR3	BAJ97098.1	Hordeum vulgare subsp. vulgare	-	5	163	24	17	5	27	20	17	16	-	-	12	25	292	296
CCR3	C5YZ52_SORBI	Sorghum bicolor	22	24	376	49	36	33	33	29	34	36	21	23; 23	25	61	312	317
CCR3	CBI15947.3	Vitis vinifera	-	86	367	35	36	30	34	28	37	41	20	23	27	44	286	290
CCR3	CBI25475.3	Vitis vinifera	17	27	223	35	31	27	34	28	21	-	-	23	-	4	-	143
CCR3	CBI39288.3	Vitis vinifera	-	44	341	27	44	23	36	25	33	33	19	23	20	14	97; 127	214
CCR3	DAA37692.1	Zea mays	26	27	369	44	47	21	33	25	33	35	20	23; 23	23	24	302	307
CCR3	EAY96398.1	Oryza sativa Indica Group	19	16	328	34	34	26	32	26	34	37	21	-	5	45	288	293
CCR3	EEE62193.1	Oryza sativa Japonica Group	20	17	345	34	34	26	32	26	34	37	21	23; 23; 23	25	53	288	293
CCR3	F6HCC3_VITVI	Vitis vinifera	17	27	356	35	31	27	34	28	34	44	19	23; 23	26	41	285	290
CCR3	K7LQT5_SOYBN	Glycine max	22	22	386	37	36	29	42	28	32	40	21	23; 23	29	41	287	291
CCR3	K7MPJ0_SOYBN	Glycine max	31	31	368	35	33	27	34	28	35	39	20	23; 23	26	43	285	290
CCR3	M1CPS5_SOLTU	Solanum tuberosum	-	1	263	-	-	26	34	28	34	42	19	23	26	40	288	293
CCR3	NP_001174196.1	Oryza sativa Japonica Group	20	17	305	34	34	26	32	26	34	37	21	-	-	31	288	293
CCR3	Q9LY50	Arabidopsis thaliana	-	30	368	37	35	27	35	28	33	37	23	23; 23	26	23	294	299
CCR3	W5FJ17_WHEAT	Triticum aestivum	-	89	463	43	48	38	47	27	49	44	23	-	29	95	293	298
CCR3	XP_002272022.1	Vitis vinifera	17	27	356	35	31	27	34	28	34	44	19	23; 22	26	41	285	290
CCR3	XP_002298311.2	Populus trichocarpa	-	28	386	35	38	31	34	28	36	41	20	22; 23	23	44	284	290
CCR3	XP_002312158.2	Populus trichocarpa	24	31	232	38	34	-	-	-	25	32	20	23; 23; 23	26	42	287	292
CCR3	XP_003519396.1	Glycine max	31	31	353	33	33	27	34	28	34	39	20	18; 23; 23	26	44	286	290
CCR3	XP_003537489.1	Glycine max	-	3	36	-	-	-	7	-	-	5	-	-	29	23	263	268
CCR3	XP_003537490.1	Glycine max	31	31	364	35	33	27	34	23	35	42	20	20; 23; 23	26	43	285	290
CCR3	XP_003538469.2	Glycine max	-	1	124	24	15	5	4	4	24	13	-	-	10	19	266	279
CCR3	XP_003539327.1	Glycine max	22	22	386	37	36	29	42	28	32	40	21	23; 23	29	52	287	291
CCR3	XP_003544086.1	Glycine max	31	31	354	33	33	27	34	28	34	39	20	18; 23; 23	26	44	286	290
CCR3	XP_003552840.1	Glycine max	31	31	368	35	33	27	34	28	35	39	20	23; 23	26	43	285	290
CCR3	XP_003552841.1	Glycine max	-	2	90	8	14	1	7	6	4	22	-	-	16	34	159	262
CCR3	XP_003552842.2	Glycine max	-	4	126	26	15	5	4	4	24	9	-	-	29	20	255	278
CCR3	XP_003552952.1	Glycine max	22	22	374	37	36	29	43	28	31	39	21	23; 23	29	48	284	289
CCR3	XP_003600912.1	Medicago truncatula	25	25	353	35	32	26	34	28	35	42	20	23; 23	26	38	288	292
CCR3	XP_003632178.1	Vitis vinifera	27	27	367	35	36	30	34	28	37	41	20	23; 20; 23	27	44	286	290
CCR3	XP_004145316.1	Cucumis sativus	23	23	365	35	38	31	33	29	37	38	20	23	19	15	158	284
CCR3	XP_004149247.1	Cucumis sativus	29	29	363	35	36	27	35	28	33	42	20	23; 23	26	45	285	290
CCR3	XP_004163787.1	Cucumis sativus	29	29	363	35	36	27	35	28	33	42	20	23; 23	26	45	285	290
CCR3	XP_006338843.1	Solanum tuberosum	23	23	357	38	31	26	34	28	34	42	19	18; 23; 23	26	40	288	293
CCR3	XP_006355747.1	Solanum tuberosum	-	30	357	38	31	28	35	28	34	42	19	23; 23; 23	26	40	286	291
CCR3	XP_006589963.1	Glycine max	-	6	193	11	-	7	31	25	1	22	11	-	29	23	264	268
CCR4	A2ZCR2_ORYSI	Oryza sativa Indica Group	29	45	355	31	52	22	26	36	33	38	31	20; 23	18	19	300	306
CCR4	AFW60708.1	Zea mays	29	44	342	31	40	22	26	36	33	38	31	23; 23	18	19	293	299
CCR4	AFW61433.1	Zea mays	40	40	376	45	43	2	26	37	31	39	38	23; 23	22	17	294	298
CCR4	AFW74271.1	Zea mays	-	44	375	45	43	22	26	37	31	39	38	23; 23	19	18	294	298
CCR4	BAJ94647.1	Hordeum vulgare subsp. vulgare	-	34	373	43	43	22	26	34	30	38	38	23; 23	22	17	288	297
CCR4	BAJ94969.1	Hordeum vulgare subsp. vulgare	26	47	344	31	39	22	26	35	33	38	31	20; 23; 23	18	18	300	306
CCR4	C5Y1N4_SORBI	Sorghum bicolor	-	51	343	31	41	22	26	34	33	38	31	23; 23	18	21	297	304
CCR4	CAH66844.1	Oryza sativa Indica Group	22	37	342	43	38	7	40	36	33	37	38	23; 23	19	24	309	314
CCR4	CAN70665.1	Vitis vinifera	24	21	340	31	37	22	26	31	33	37	29	23	21	23	247	298
CCR4	DAA38905.1	Zea mays	29	44	316	31	40	22	26	36	33	13	31	23; 23	18	20	184	253
CCR4	EAY80396.1	Oryza sativa Indica Group	29	45	355	31	52	22	26	36	33	38	31	20; 23	18	19	300	306
CCR4	EAZ05347.1	Oryza sativa Indica Group	30	30	368	43	43	22	26	34	30	37	40	23; 23	22	17	297	302
CCR4	EAZ41271.1	Oryza sativa Japonica Group	30	30	368	43	43	22	26	34	30	37	40	23; 23	22	17	297	302
CCR4	EEE61054.1	Oryza sativa Japonica Group	-	169	631	89	165	22	115	36	33	37	338	22; 23	19	24	283; 283	288
CCR4	M0Y6Q1_HORVD	Hordeum vulgare subsp. vulgare	-	1	112	-	-	-	-	-	-	37	32	23	19	28	295	300
CCR4	M1B3D3_SOLTU	Solanum tuberosum	-	1	284	-	15	23	26	31	33	37	29	23	21	22	286	290
CCR4	NP_001052870.1	Oryza sativa Japonica Group	22	37	364	43	38	7	58	36	33	37	38	23; 23	19	24	309	314
CCR4	NP_001060813.1	Oryza sativa Japonica Group	30	30	368	43	43	22	26	34	30	37	40	23; 23	22	17	297	302
CCR4	NP_001169098.1	Zea mays	-	1	95	-	-	-	-	-	-	21	3	23	19	24	302	307
CCR4	NP_001176433.1	Oryza sativa Japonica Group	30	45	355	31	52	22	26	36	33	38	31	20; 23	18	19	300	306
CCR4	NP_001235105.1	Glycine max	23	21	356	43	40	32	35	32	33	32	31	23	25	28	287	291
CCR4	Q9FIJ6	Arabidopsis thaliana	-	28	339	35	40	23	27	29	35	38	30	23; 23	22	22	287	291
CCR4	W5AVJ2_WHEAT	Triticum aestivum	-	1	185	-	-	-	-	34	33	37	32	23	19	28	294	300
CCR4	W5BGW7_WHEAT	Triticum aestivum	-	1	93	-	-	-	-	-	-	21	33	23	19	28	295	301
CCR4	W5EBM2_WHEAT	Triticum aestivum	22	37	343	31	39	22	28	35	33	38	31	23	18	18	189	193
CCR4	W5ESP7_WHEAT	Triticum aestivum	21	36	343	31	39	22	28	35	33	38	31	23	18	17	245	277
CCR4	XP_002280064.2	Vitis vinifera	24	21	340	31	37	22	2	31	33	37	29	23	21	23	291	295
CCR4	XP_002325962.1	Populus trichocarpa	-	26	354	36	39	23	25	31	33	37	30	23; 23; 23	21	24	285	289
CCR4	XP_003605634.1	Medicago truncatula	-	1-23	320	42	8	25	29	31	33	36	29	23; 18; 23	21	20	288	292
CCR4	XP_004138544.1	Cucumis sativus	23	20	343	31	40	22	26	31	33	38	29	23	21	21	286	290
CCR4	XP_004171513.1	Cucumis sativus	23	20	343	31	40	22	26	31	33	38	29	23	21	21	286	290
CCR4	XP_006350343.1	Solanum tuberosum	27	24	357	37	37	23	26	31	33	37	29	23; 23	21	22	286	290
CCR4	XP_006376137.1	Populus trichocarpa	-	23	341	37	31	23	26	31	33	37	29	23; 23	21	24	285	289

## Sheet: PSORT results
Supplementary Table 3. Characterization of key domains in putative CR4 family members. Detailed results retrieved from PSORT prediction tool.
Clade	Accession	Latin name	Results	Signal Score (-3.5)	Possible cleavage site	Location	Certainty
CR4	Q9LX29|ACR4	Arabidopsis thaliana	cleavable N-term signal seq.	4.07	29	plasma membrane	0.46
CR4	XP_005845729.1	Chlorella variabilis	uncleavable N-term signal seq.	-0.13	19	endoplasmic reticulum (membrane)	0.55
CR4	XP_004152097.1	Cucumis sativus	no N-terminal signal seq.	0.59	40	mitochondrial inner membrane	0.828
CR4	K7LPG1_SOYBN	Glycine max	no N-terminal signal seq.	-7.72	35	plasma membrane	0.7
CR4	K7M991_SOYBN	Glycine max	uncleavable N-term signal seq.	-0.19	55	plasma membrane	0.73
CR4	XP_003540697.2	Glycine max	cleavable N-term signal seq.	3.98	31	plasma membrane	0.46
CR4	XP_003542059.1	Glycine max	cleavable N-term signal seq.	2.67	26	plasma membrane	0.46
CR4	XP_003546987.1	Glycine max	no N-terminal signal seq.	-0.19	53	plasma membrane	0.7
CR4	ABW81401.1	Hordeum vulgare subsp. vulgare	cleavable N-term signal seq	6.14	21	plasma membrane	0.514
CR4	BAK05611.1	Hordeum vulgare subsp. vulgare	cleavable N-term signal seq.	6.14	21	plasma membrane	0.514
CR4	XP_003597519.1	Medicago truncatula	cleavable N-term signal seq.	2.16	32	plasma membrane	0.46
CR4	XP_002508396.1	Micromonas sp. RCC299	cleavable N-term signal seq.	1.84	19	plasma membrane	0.919
CR4	EEC75803.1	Oryza sativa Indica Group	no N-terminal signal seq.	-0.38	38	endoplasmic reticulum (membrane)	0.85
CR4	EEE59556.1	Oryza sativa Japonica Group	cleavable N-term signal seq.	5.05	20	plasma membrane	0.64
CR4	NP_001050726.1	Oryza sativa Japonica Group	cleavable N-term signal seq.	5.05	20	plasma membrane	0.46
CR4	XP_001754560.1	Physcomitrella patens	cleavable N-term signal seq.	0.35	24	plasma membrane	0.46
CR4	U5FMT4_POPTR	Populus trichocarpa	no N-terminal signal seq.	2.17	41	mitochondrial inner membrane	0.8
CR4	XP_002309807.2	Populus trichocarpa	cleavable N-term signal seq.	2.17	25	plasma membrane	0.46
CR4	XP_002976502.1	Selaginella moellendorffi	cleavable N-term signal seq.	1.85	31	outside	0.82
CR4	XP_002960988.1	Selaginella moellendorffii	cleavable N-term signal seq.	3.69	25	plasma membrane	0.919
CR4	XP_002962273.1	Selaginella moellendorffii	no N-terminal signal seq.	0.15	58	endoplasmic reticulum (membrane)	0.85
CR4	XP_002965187.1	Selaginella moellendorffii	no N-terminal signal seq.	0.15	58	endoplasmic reticulum (membrane)	0.85
CR4	XP_002967021.1	Selaginella moellendorffii	cleavable N-term signal seq.	3.69	25	plasma membrane	0.919
CR4	XP_002973402.1	Selaginella moellendorffii	cleavable N-term signal seq.	1.59	22	plasma membrane	0.64
CR4	XP_002973405.1	Selaginella moellendorffii	cleavable N-term signal seq.	2.49	25	plasma membrane	0.919
CR4	XP_002976507.1	Selaginella moellendorffii	no N-terminal signal seq.	-2.3	59	plasma membrane	0.7
CR4	XP_002977034.1	Selaginella moellendorffii	no N-terminal signal seq.	-5.87	22	mitochondrial inner membrane	0.857
CR4	M1A8J1_SOLTU	Solanum tuberosum	no N-terminal signal seq.	-4.9	35	chloroplast thylakoid membrane	0.375
CR4	M1A8J2_SOLTU	Solanum tuberosum	no N-terminal signal seq.	-4.61	57	plasma membrane	0.7
CR4	XP_006352076.1	Solanum tuberosum	no N-terminal signal seq.	4.82	32	mitochondrial inner membrane	0.872
CR4	C5YRT4_SORBI	Sorghum bicolor	cleavable N-term signal seq.	6.07	24	plasma membrane	0.46
CR4	W5HB53_WHEAT	Triticum aestivum	no N-terminal signal seq.	-1.58	29	plasma membrane	0.79
CR4	W5HXN8_WHEAT	Triticum aestivum	cleavable N-term signal seq.	7.65	21	plasma membrane	0.46
CR4	CBI36662.3	Vitis vinifera	no N-terminal signal seq.	2.13	44	mitochondrial inner membrane	0.779
CR4	F6HYS0_VITVI	Vitis vinifera	no N-terminal signal seq.	-4.61	53	plasma membrane	0.7
CR4	XP_002264936.1	Vitis vinifera	no N-terminal signal seq.	2.13	44	mitochondrial inner membrane	0.779
CR4	NP_001105395.1	Zea mays	cleavable N-term signal seq.	4.26	24	plasma membrane	0.46
CCR1	Q9S7D9|ACCR1	Arabidopsis thaliana	cleavable N-term signal seq.	0.27	23	plasma membrane	0.46
CCR1	XP_004143354.1	Cucumis sativus	cleavable N-term signal seq.	1.46	32	plasma membrane	0.46
CCR1	XP_004156339.1	Cucumis sativus	cleavable N-term signal seq.	1.46	32	plasma membrane	0.46
CCR1	XP_003536986.1	Glycine max	cleavable N-term signal seq.	9.08	27	plasma membrane	0.46
CCR1	XP_003541409.1	Glycine max	cleavable N-term signal seq.	9.05	22	plasma membrane	0.46
CCR1	XP_002323466.1	Populus trichocarpa	cleavable N-term signal seq.	6.23	19	plasma membrane	0.46
CCR1	XP_002962274.1	Selaginella moellendorffii	cleavable N-term signal seq.	4.79	22	plasma membrane	0.46
CCR1	XP_002965188.1	Selaginella moellendorffii	cleavable N-term signal seq.	4.79	22	plasma membrane	0.46
CCR1	XP_002971527.1	Selaginella moellendorffii	no N-terminal signal seq.	-0.46	61	endoplasmic reticulum (membrane)	0.85
CCR1	XP_002991025.1	Selaginella moellendorffii	no N-terminal signal seq.	-3.26	59	plasma membrane	0.7
CCR1	XP_002991715.1	Selaginella moellendorffii	no N-terminal signal seq.	-3.26	59	plasma membrane	0.7
CCR1	XP_006367010.1	Solanum tuberosum	cleavable N-term signal seq.	1.29	24	plasma membrane	0.46
CCR1	CAN69888.1	Vitis vinifera	cleavable N-term signal seq.	10.98	28	plasma membrane	0.46
CCR1	CBI31474.3	Vitis vinifera	no N-terminal signal seq.	-1.82	57	plasma membrane	0.65
CCR1	F6HNH5_VITVI	Vitis vinifera	no N-terminal signal seq.	-2.87	55	endoplasmic reticulum (membrane)	0.85
CCR1	XP_002274471.2	Vitis vinifera	cleavable N-term signal seq.	2.61	22	plasma membrane	0.46
CCR1	XP_002276043.1	Vitis vinifera	cleavable N-term signal seq.	10.98	28	plasma membrane	0.46
CCR2	O80963|ACCR2	Arabidopsis thaliana	uncleavable N-term signal seq.	-1.17	22	endoplasmic reticulum (membrane)	0.685
CCR2	XP_003056408.1	Micromonas pusilla CCMP1545	cleavable N-term signal seq.	5.17	27	plasma membrane	0.46
CCR2	XP_002315299.2	Populus trichocarpa	cleavable N-term signal seq.	4.76	29	plasma membrane	0.46
CCR3	Q9LY50	Arabidopsis thaliana	cleavable N-term signal seq.	3.09	34	plasma membrane	0.46
CCR3	XP_004145316.1	Cucumis sativus	cleavable N-term signal seq.	2.19	23	plasma membrane	0.46
CCR3	XP_004149247.1	Cucumis sativus	cleavable N-term signal seq.	4.42	29	plasma membrane	0.46
CCR3	XP_004163787.1	Cucumis sativus	cleavable N-term signal seq.	4.42	29	plasma membrane	0.46
CCR3	K7LQT5_SOYBN	Glycine max	cleavable N-term signal seq.	2.93	22	plasma membrane	0.46
CCR3	K7MPJ0_SOYBN	Glycine max	cleavable N-term signal seq.	6.18	31	plasma membrane	0.46
CCR3	XP_003519396.1	Glycine max	cleavable N-term signal seq.	4.96	31	plasma membrane	0.46
CCR3	XP_003537489.1	Glycine max	no N-terminal signal seq.	-4.51	51	cytoplasm	0.45
CCR3	XP_003537490.1	Glycine max	cleavable N-term signal seq.	6.67	31	plasma membrane	0.64
CCR3	XP_003538469.2	Glycine max	no N-terminal signal seq.	-6.03	41	cytoplasm	0.45
CCR3	XP_003539327.1	Glycine max	cleavable N-term signal seq.	2.93	22	plasma membrane	0.46
CCR3	XP_003544086.1	Glycine max	cleavable N-term signal seq.	5.1	31	plasma membrane	0.46
CCR3	XP_003552840.1	Glycine max	cleavable N-term signal seq.	6.18	31	plasma membrane	0.46
CCR3	XP_003552841.1	Glycine max	no N-terminal signal seq.	-1.6	61	cytoplasm	0.45
CCR3	XP_003552842.2	Glycine max	no N-terminal signal seq.	-5.63	45	cytoplasm	0.45
CCR3	XP_003552952.1	Glycine max	cleavable N-term signal seq.	2.69	22	plasma membrane	0.46
CCR3	XP_006589963.1	Glycine max	no N-terminal signal seq.	-6.09	24	nucleus	0.7
CCR3	BAJ85324.1	Hordeum vulgare subsp. vulgare	cleavable N-term signal seq.	4.93	22	plasma membrane	0.46
CCR3	BAJ94547.1	Hordeum vulgare subsp. vulgare	uncleavable N-term signal seq.	2.04	17	endoplasmic reticulum (membrane)	0.55
CCR3	BAJ97098.1	Hordeum vulgare subsp. vulgare	no N-terminal signal seq.	3.48	60	microbody (peroxisome), nucleus	0.3
CCR3	AES99595.1	Medicago truncatula	cleavable N-term signal seq	4.77	28	plasma membrane	0.46
CCR3	XP_003600912.1	Medicago truncatula	uncleavable N-term signal seq.	-1.2	25	endoplasmic reticulum (membrane)	0.685
CCR3	EAY96398.1	Oryza sativa Indica Group	cleavable N-term signal seq.	10.81	19	outside	0.82
CCR3	EEE62193.1	Oryza sativa Japonica Group	cleavable N-term signal seq.	10.79	20	plasma membrane	0.46
CCR3	NP_001174196.1	Oryza sativa Japonica Group	cleavable N-term signal seq.	10.79	20	outside	0.82
CCR3	XP_002298311.2	Populus trichocarpa	uncleavable N-term signal seq.	-0.31	32	endoplasmic reticulum (membrane)	0.685
CCR3	XP_002312158.2	Populus trichocarpa	cleavable N-term signal seq.	3.75	24	plasma membrane	0.46
CCR3	M1CPS5_SOLTU	Solanum tuberosum	no N-terminal signal seq.	-4.85	45	endoplasmic reticulum (membrane)	0.85
CCR3	XP_006338843.1	Solanum tuberosum	cleavable N-term signal seq.	2.19	23	plasma membrane	0.46
CCR3	XP_006355747.1	Solanum tuberosum	cleavable N-term signal seq.	3.58	30	plasma membrane	0.46
CCR3	C5YZ52_SORBI	Sorghum bicolor	cleavable N-term signal seq.	11.36	22	plasma membrane	0.46
CCR3	W5FJ17_WHEAT	Triticum aestivum	no N-terminal signal seq.	-6.15	30	cytoplasm	0.45
CCR3	CBI15947.3	Vitis vinifera	no N-terminal signal seq.	4	37	plasma membrane	0.6
CCR3	CBI25475.3	Vitis vinifera	cleavable N-term signal seq.	2.25	17	outside	0.82
CCR3	CBI39288.3	Vitis vinifera	no N-terminal signal seq.	5.54	44	plasma membrane	0.6
CCR3	F6HCC3_VITVI	Vitis vinifera	cleavable N-term signal seq.	2.25	17	plasma membrane	0.46
CCR3	XP_002272022.1	Vitis vinifera	cleavable N-term signal seq.	2.25	17	plasma membrane	0.46
CCR3	XP_003632178.1	Vitis vinifera	cleavable N-term signal seq.	4.75	24	plasma membrane	0.46
CCR3	AFW74728.1	Zea mays	cleavable N-term signal seq.	6.62	31	plasma membrane	0.46
CCR3	AFW82748.1	Zea mays	cleavable N-term signal seq.	9.61	21	plasma membrane	0.46
CCR3	DAA37692.1	Zea mays	cleavable N-term signal seq.	5.03	26	plasma membrane	0.46
CCR4	Q9FIJ6	Arabidopsis thaliana	cleavable N-term signal seq.	7.78	26	plasma membrane	0.46
CCR4	XP_004138544.1	Cucumis sativus	cleavable N-term signal seq.	4.29	28	plasma membrane	0.46
CCR4	XP_004171513.1	Cucumis sativus	no N-terminal signal seq.	4.29	28	mitochondrial inner membrane	0.826
CCR4	NP_001235105.1	Glycine max	cleavable N-term signal seq.	3.06	21	plasma membrane	0.46
CCR4	BAJ94647.1	Hordeum vulgare subsp. vulgare	cleavable N-term signal seq.	9.04	29	plasma membrane	0.46
CCR4	BAJ94969.1	Hordeum vulgare subsp. vulgare	cleavable N-term signal seq.	4.11	26	plasma membrane	0.64
CCR4	M0Y6Q1_HORVD	Hordeum vulgare subsp. vulgare	no N-terminal signal seq.	-0.6	30	plasma membrane	0.79
CCR4	XP_003605634.1	Medicago truncatula	cleavable N-term signal seq.	0.31	26	plasma membrane	0.64
CCR4	A2ZCR2_ORYSI	Oryza sativa Indica Group	cleavable N-term signal seq	4.67	30	plasma membrane	0.64
CCR4	CAH66844.1	Oryza sativa Indica Group	cleavable N-term signal seq.	8.93	22	plasma membrane	0.46
CCR4	EAY80396.1	Oryza sativa Indica Group	cleavable N-term signal seq.	4.67	30	plasma membrane	0.64
CCR4	EAZ05347.1	Oryza sativa Indica Group	cleavable N-term signal seq.	2.39	28	plasma membrane	0.46
CCR4	EAZ41271.1	Oryza sativa Japonica Group	cleavable N-term signal seq.	2.39	28	plasma membrane	0.46
CCR4	EEE61054.1	Oryza sativa Japonica Group	no N-terminal signal seq.	-0.81	61	plasma membrane	0.6
CCR4	NP_001052870.1	Oryza sativa Japonica Group	cleavable N-term signal seq.	8.93	22	plasma membrane	0.64
CCR4	NP_001060813.1	Oryza sativa Japonica Group	cleavable N-term signal seq.	2.39	28	plasma membrane	0.46
CCR4	NP_001176433.1	Oryza sativa Japonica Group	cleavable N-term signal seq.	5.17	30	plasma membrane	0.64
CCR4	XP_002325962.1	Populus trichocarpa	no N-terminal signal seq.	4.6	55	mitochondrial inner membrane	0.831
CCR4	XP_006376137.1	Populus trichocarpa	cleavable N-term signal seq.	5.59	26	plasma membrane	0.46
CCR4	M1B3D3_SOLTU	Solanum tuberosum	no N-terminal signal seq.	-1.75	32	mitochondrial inner membrane	0.839
CCR4	XP_006350343.1	Solanum tuberosum	cleavable N-term signal seq.	2.81	27	plasma membrane	0.46
CCR4	C5Y1N4_SORBI	Sorghum bicolor	cleavable N-term signal seq.	5.03	28	plasma membrane	0.64
CCR4	W5AVJ2_WHEAT	Triticum aestivum	no N-terminal signal seq.	0.37	61	endoplasmic reticulum (membrane)	0.85
CCR4	W5BGW7_WHEAT	Triticum aestivum	no N-terminal signal seq.	0.82	51	plasma membrane	0.79
CCR4	W5EBM2_WHEAT	Triticum aestivum	cleavable N-term signal seq.	3.97	22	plasma membrane	0.64
CCR4	W5ESP7_WHEAT	Triticum aestivum	cleavable N-term signal seq.	3.78	21	plasma membrane	0.64
CCR4	CAN70665.1	Vitis vinifera	cleavable N-term signal seq.	5.54	20	plasma membrane	0.46
CCR4	XP_002280064.2	Vitis vinifera	cleavable N-term signal seq.	5.54	20	plasma membrane	0.46
CCR4	AFW60708.1	Zea mays	cleavable N-term signal seq	2.68	29	plasma membrane	0.64
CCR4	AFW61433.1	Zea mays	no N-terminal signal seq.	5.29	25	mitochondrial inner membrane	0.826
CCR4	AFW74271.1	Zea mays	no N-terminal signal seq.	6.28	44	nucleus	0.8
CCR4	DAA38905.1	Zea mays	cleavable N-term signal seq.	1.99	30	plasma membrane	0.64
CCR4	NP_001169098.1	Zea mays	no N-terminal signal seq.	-0.3	15	endoplasmic reticulum (membrane)	0.6
