# Supplementary material for: A phylogenetic approach to study the origin and evolution of the CRINKLY4 family
Source: Front Plant Sci. 2015 Oct 23;6:880. doi: 10.3389/fpls.2015.00880 (PMC4617170; doi:10.3389/fpls.2015.00880)
Supplement: Supplementary file 5 [file Table4.XLSX]

## Sheet: ACR4
Supplementary Table 4. Genevestigator output for Arabidopsis thaliana ACR4. Significant Log(2)-ratio values are indicated. P-value < 0.01.
Probeset: 251521_at
		Log(2)-ratio
L. huidobrensis (Col-0) > Biotic	L. huidobrensis (Col-0) / untreated rosette leaf samples (Col-0)	-1.588
shift NPA to NAA (6h) > Hormone	shift NPA to NAA (6h) / NPA study 3	1.439
ambient CO2 (mature leaf 10) > Other	ambient CO2 (mature leaf 10) / ambient CO2 (leaf 10 primordia)	-1.484
callus formation (48h) > Other	callus formation (48h) / untreated root samples	1.583
callus formation (96h) > Other	callus formation (96h) / untreated root samples	2.365
elevated CO2 study 3 (mature leaf 10) > Other	elevated CO2 study 3 (mature leaf 10) / elevated CO2 study 3 (leaf 10 primordia)	-1.558
germination (6h) > Other	germination (6h) / stratification (48h)	1.336
germination (6h) > Other	germination (6h) / seed desiccation	1.334
17°C / 4SU (4SU-labeled RNA) > Temperature	17°C / 4SU (4SU-labeled RNA) / 17°C / 4SU (total RNA)	1.533

## Sheet: CCR1
Supplementary Table 4. Genevestigator output for Arabidopsis thaliana CCR1. Significant Log(2)-ratio values are indicated. P-value < 0.01.
Probeset: 258704_at
		Log(2)-ratio
shift low light to dark to high light (35S:MBS1) > Light intensity	shift low light to dark to high light (35S:MBS1) / shift low light to dark (35S:MBS1)	-1.731
shift low light to dark to high light (flu1-1) > Light intensity	shift low light to dark to high light (flu1-1) / shift low light to dark (flu1-1)	-1.422
shift low light to dark to high light (RNAi-MBS2 mbs1-1) > Light intensity	shift low light to dark to high light (RNAi-MBS2 mbs1-1) / shift low light to dark (RNAi-MBS2 mbs1-1)	-1.548
ambient CO2 (mature leaf 10) > Other	ambient CO2 (mature leaf 10) / ambient CO2 (leaf 10 primordia)	-2.017
elevated CO2 study 3 (expanding leaf 10) > Other	elevated CO2 study 3 (expanding leaf 10) / elevated CO2 study 3 (leaf 10 primordia)	-1.46
elevated CO2 study 3 (mature leaf 10) > Other	elevated CO2 study 3 (mature leaf 10) / elevated CO2 study 3 (leaf 10 primordia)	-2.054
germination (12h) > Other	germination (12h) / stratification (48h)	2.109
germination (12h) > Other	germination (12h) / seed desiccation	2.153
germination (24h) > Other	germination (24h) / stratification (48h)	1.391
germination (24h) > Other	germination (24h) / seed desiccation	1.435
germination (6h) > Other	germination (6h) / stratification (48h)	1.795
germination (6h) > Other	germination (6h) / seed desiccation	1.839
shift to pH 4.6 / protoplasting > Other	shift to pH 4.6 / protoplasting / shift to pH 4.6 (24h)	2.37
circadian / ethanol / MG132 (Alc::TOC1) > Photoperiod	circadian / ethanol / MG132 (Alc::TOC1) / circadian / MG132 (Alc::TOC1)	1.385
circadian / ethanol / MG132 study 2 (Alc::TOC1) > Photoperiod	circadian / ethanol / MG132 study 2 (Alc::TOC1) / circadian / MG132 study 2 (Alc::TOC1)	1.966
circadian / ethanol / MG132 study 2 (Alc::TOC1) > Photoperiod	circadian / ethanol / MG132 study 2 (Alc::TOC1) / circadian / ethanol / MG132 (Alc::TOC1)	1.358
circadian clock study 9 (5h dark+1h light) > Photoperiod	circadian clock study 9 (5h dark+1h light) / circadian clock study 9 (6h dark)	-1.32
hypoxia study 18 (pCER5:HF-RPL18) > Stress	hypoxia study 18 (pCER5:HF-RPL18) / mock treated pCER5:HF-RPL18 shoot samples	-1.44
salt / FACS study 2 (8h) > Stress	salt / FACS study 2 (8h) / root cortex protoplast samples of mock treated pCOR315.1::GFP (1h)	-1.482
17°C / 4SU (4SU-labeled RNA) > Temperature	17°C / 4SU (4SU-labeled RNA) / 17°C / 4SU (total RNA)	1.38

## Sheet: CCR2
Supplementary Table 4. Genevestigator output for Arabidopsis thaliana CCR2. Significant Log(2)-ratio values are indicated. P-value < 0.01.
Probeset: 267013_at
		Log(2)-ratio
CMP (24h) > Chemical	CMP (24h) / solvent treated root culture samples (24h)	-1.374
dicamba (10h) > Chemical	dicamba (10h) / H2O treated seedling samples (10h)	-1.689
fenclorim (4h) > Chemical	fenclorim (4h) / solvent treated root culture samples (4h)	-1.59
MeJa study 5 (Ler) > Hormone	MeJa study 5 (Ler) / untreated leaf disc samples (Ler)	2.183
MeJa study 5 (penta) > Hormone	MeJa study 5 (penta) / untreated leaf disc samples (penta)	1.989
shift low light to dark to high light (flu1-1) > Light intensity	shift low light to dark to high light (flu1-1) / shift low light to dark (flu1-1)	-1.629
shift to pH 4.6 / protoplasting > Other	shift to pH 4.6 / protoplasting / shift to pH 4.6 (24h)	2.803
heat study 2 (hsf1/3) > Stress	heat study 2 (hsf1/3) / untreated leaf samples (hsf1/3)	-2.849
heat study 2 (ws) > Stress	heat study 2 (ws) / untreated leaf samples (ws)	-2.691
hypoxia > Stress	hypoxia / untreated seedling samples (low light)	-1.812
hypoxia study 18 (pCER5:HF-RPL18) > Stress	hypoxia study 18 (pCER5:HF-RPL18) / mock treated pCER5:HF-RPL18 shoot samples	-1.762
hypoxia study 8 > Stress	hypoxia study 8 / untreated Col-0 root samples	-1.822
salt / FACS (1h) > Stress	salt / FACS (1h) / root epidermis and lateral root cap protoplast samples of mock treated pWER::GFP (1h)	-2.107
salt / FACS (20h) > Stress	salt / FACS (20h) / root epidermis and lateral root cap protoplast samples of mock treated pWER::GFP (1h)	-3.189
salt / FACS (32h) > Stress	salt / FACS (32h) / root epidermis and lateral root cap protoplast samples of mock treated pWER::GFP (1h)	-3.019
salt / FACS (3h) > Stress	salt / FACS (3h) / root epidermis and lateral root cap protoplast samples of mock treated pWER::GFP (1h)	-2.602
salt / FACS (48h) > Stress	salt / FACS (48h) / root epidermis and lateral root cap protoplast samples of mock treated pWER::GFP (1h)	-3.633
salt / FACS (48h) > Stress	salt / FACS (48h) / root epidermis and lateral root cap protoplast samples of mock treated pWER::GFP (48h)	-3.107
salt / FACS (8h) > Stress	salt / FACS (8h) / root epidermis and lateral root cap protoplast samples of mock treated pWER::GFP (1h)	-2.539
salt / FACS study 2 (1h) > Stress	salt / FACS study 2 (1h) / root cortex protoplast samples of mock treated pCOR315.1::GFP (1h)	-2.928
salt / FACS study 2 (20h) > Stress	salt / FACS study 2 (20h) / root cortex protoplast samples of mock treated pCOR315.1::GFP (1h)	-2.366
salt / FACS study 2 (32h) > Stress	salt / FACS study 2 (32h) / root cortex protoplast samples of mock treated pCOR315.1::GFP (1h)	-2.051
salt / FACS study 2 (48h) > Stress	salt / FACS study 2 (48h) / root cortex protoplast samples of mock treated pCOR315.1::GFP (1h)	-2.511
salt / FACS study 2 (48h) > Stress	salt / FACS study 2 (48h) / root cortex protoplast samples of mock treated pCOR315.1::GFP (48h)	-1.931
salt / FACS study 2 (8h) > Stress	salt / FACS study 2 (8h) / root cortex protoplast samples of mock treated pCOR315.1::GFP (1h)	-2.063
salt / FACS study 3 (1h) > Stress	salt / FACS study 3 (1h) / root endodermis and quiescent center protoplast samples of mock treated pSCR::GFP (1h)	-2.424
salt / FACS study 3 (20h) > Stress	salt / FACS study 3 (20h) / root endodermis and quiescent center protoplast samples of mock treated pSCR::GFP (1h)	-1.878
salt / FACS study 3 (32h) > Stress	salt / FACS study 3 (32h) / root endodermis and quiescent center protoplast samples of mock treated pSCR::GFP (1h)	-2.099
salt / FACS study 3 (3h) > Stress	salt / FACS study 3 (3h) / root endodermis and quiescent center protoplast samples of mock treated pSCR::GFP (1h)	-2.197
salt / FACS study 3 (48h) > Stress	salt / FACS study 3 (48h) / root endodermis and quiescent center protoplast samples of mock treated pSCR::GFP (1h)	-2.104
salt / FACS study 3 (48h) > Stress	salt / FACS study 3 (48h) / root endodermis and quiescent center protoplast samples of mock treated pSCR::GFP (48h)	-2.384
salt / FACS study 3 (8h) > Stress	salt / FACS study 3 (8h) / root endodermis and quiescent center protoplast samples of mock treated pSCR::GFP (1h)	-2.122
salt / FACS study 4 (1h) > Stress	salt / FACS study 4 (1h) / root stele protoplast samples of mock treated pWOL::GFP (1h)	-2.476
salt / FACS study 4 (32h) > Stress	salt / FACS study 4 (32h) / root stele protoplast samples of mock treated pWOL::GFP (1h)	-2.58
salt / FACS study 4 (3h) > Stress	salt / FACS study 4 (3h) / root stele protoplast samples of mock treated pWOL::GFP (1h)	-2.666
salt / FACS study 4 (48h) > Stress	salt / FACS study 4 (48h) / root stele protoplast samples of mock treated pWOL::GFP (1h)	-2.633
salt / FACS study 4 (48h) > Stress	salt / FACS study 4 (48h) / root stele protoplast samples of mock treated pWOL::GFP (48h)	-1.918
salt / FACS study 4 (8h) > Stress	salt / FACS study 4 (8h) / root stele protoplast samples of mock treated pWOL::GFP (1h)	-2.226
17°C / 4SU (4SU-labeled RNA) > Temperature	17°C / 4SU (4SU-labeled RNA) / 17°C / 4SU (total RNA)	1.386
27°C / 4SU (total RNA) > Temperature	27°C / 4SU (total RNA) / 27°C (total RNA)	-2.084

## Sheet: CCR3
Supplementary Table 4. Genevestigator output for Arabidopsis thaliana CCR3. Significant Log(2)-ratio values are indicated. P-value < 0.01.
Probeset: 251769_at
		Log(2)-ratio
A. brassicicola study 2 (Col-0) > Biotic	A. brassicicola study 2 (Col-0) / mock treated leaf samples (Col-0)	3.258
B. cinerea > Biotic	B. cinerea / non-infected rosette leaf samples	1.943
B. graminis (ataf1-1) > Biotic	B. graminis (ataf1-1) / non-infected rosette leaf samples	3.586
B. graminis (Col-0) > Biotic	B. graminis (Col-0) / non-infected rosette leaf samples	2.896
G. orontii (120h) > Biotic	G. orontii (120h) / mock treated Col-0 leaf samples (120h)	1.433
G. orontii study 5 (Col-0) > Biotic	G. orontii study 5 (Col-0) / untreated rosette leaf samples (Col-0)	1.466
G. orontii study 6 (Col-0) > Biotic	G. orontii study 6 (Col-0) / untreated rosette leaf samples (Col-0)	2.402
G. orontii study 6 (Col-0) > Biotic	G. orontii study 6 (Col-0) / untreated rosette leaf samples (Col-0)	2.393
G. orontii study 6 (eds16-1) > Biotic	G. orontii study 6 (eds16-1) / untreated rosette leaf samples (eds16-1)	1.755
G. orontii study 6 (eds16-1) > Biotic	G. orontii study 6 (eds16-1) / untreated rosette leaf samples (eds16-1)	1.739
L. huidobrensis (Col-0) > Biotic	L. huidobrensis (Col-0) / untreated rosette leaf samples (Col-0)	1.61
P. cucumerina (Col-0) > Biotic	P. cucumerina (Col-0) / mock inoculated rosette samples (Col-0)	1.653
P. cucumerina study 2 (agb1-1) > Biotic	P. cucumerina study 2 (agb1-1) / mock inoculated rosette samples (agb1-1)	2.166
P. cucumerina study 2 (Col-0) > Biotic	P. cucumerina study 2 (Col-0) / mock inoculated rosette samples (Col-0)	1.612
P. infestans (12h) > Biotic	P. infestans (12h) / mock treated leaf samples (12h)	1.666
P. infestans (6h) > Biotic	P. infestans (6h) / mock treated leaf samples (6h)	2.572
P. syringae pv. maculicola (Col-0) > Biotic	P. syringae pv. maculicola (Col-0) / mock treated leaf samples (Col-0)	3.345
P. syringae pv. phaseolicola (6h) > Biotic	P. syringae pv. phaseolicola (6h) / P. syringae pv. tomato study 2 (DC3000 hrcC-)	1.382
P. syringae pv. tomato study 11 (penta) > Biotic	P. syringae pv. tomato study 11 (penta) / untreated leaf disc samples (penta)	1.818
P. syringae pv. tomato study 6 (Ws-0) > Biotic	P. syringae pv. tomato study 6 (Ws-0) / mock-inoculated leaf samples (Ws-0)	3.303
S. sclerotiorum (coi1-2) > Biotic	S. sclerotiorum (coi1-2) / mock inoculated rosette leaf samples (coi1-2)	1.621
S. sclerotiorum (Col-0) > Biotic	S. sclerotiorum (Col-0) / mock inoculated rosette leaf samples (Col-0)	2.854
S. sclerotiorum study 2 (coi1-2) > Biotic	S. sclerotiorum study 2 (coi1-2) / mock inoculated rosette leaf samples (coi1-2)	3.8
S. sclerotiorum study 2 (Col-0) > Biotic	S. sclerotiorum study 2 (Col-0) / mock inoculated rosette leaf samples (Col-0)	4.704
AgNO3 > Chemical	AgNO3 / mock treated seedlings	2.214
antimycin A (AOX1a:LUC) > Chemical	antimycin A (AOX1a:LUC) / mock treated shoot samples (AOX1a:LUC)	2.749
antimycin A (rao1-1) > Chemical	antimycin A (rao1-1) / mock treated shoot samples (rao1-1)	2.565
antimycin A (rao1-2) > Chemical	antimycin A (rao1-2) / mock treated shoot samples (rao1-2)	2.459
antimycin A study 2 (anac017-1) > Chemical	antimycin A study 2 (anac017-1) / mock treated shoot samples (anac017-1)	2.9
antimycin A study 2 (AOX1a:LUC) > Chemical	antimycin A study 2 (AOX1a:LUC) / mock treated shoot samples (AOX1a:LUC)	2.729
antimycin A study 2 (rao2-1) > Chemical	antimycin A study 2 (rao2-1) / mock treated shoot samples (rao2-1)	2.694
benzothiadiazole study 3 (mkk2) > Chemical	benzothiadiazole study 3 (mkk2) / untreated (mkk2) plant samples	1.645
chitin > Chemical	chitin / mock treated seedlings	1.368
CMP (4h) > Chemical	CMP (4h) / solvent treated root culture samples (4h)	1.6
cycloheximide > Chemical	cycloheximide / mock treated seedlings	4.206
DFPM (Col-0) > Chemical	DFPM (Col-0) / solvent treated seedling samples (Col-0)	2.272
dicamba (10h) > Chemical	dicamba (10h) / H2O treated seedling samples (10h)	-1.595
fenclorim (4h) > Chemical	fenclorim (4h) / solvent treated root culture samples (4h)	1.336
mefenpyr + isoxadifen (sid2-2) > Chemical	mefenpyr + isoxadifen (sid2-2) / mock treated rosette leaf samples (sid2-2)	1.511
ozone > Chemical	ozone / air treated seedlings	1.955
ozone study 2 (Col-0) > Chemical	ozone study 2 (Col-0) / fresh air treated leaf samples (Col-0)	2.269
ozone study 4 (abi1td) > Chemical	ozone study 4 (abi1td) / untreated rosette leaf samples (abi1td)	3.623
syringolin study 2 > Chemical	syringolin study 2 / solvent treated leaf samples (syl_404_bc2)	2.681
syringolin study 3 (late) > Chemical	syringolin study 3 (late) / solvent treated leaf samples (Col-0; late)	2.081
EF-Tu (elf18) (60min) > Elicitor	EF-Tu (elf18) (60min) / untreated whole plant samples (fls2-17)	2.046
EF-Tu (elf26) (60min) > Elicitor	EF-Tu (elf26) (60min) / untreated whole plant samples (Ler-0)	2.045
FLG22 + GA (1h) > Elicitor	FLG22 + GA (1h) / untreated leaf disc samples (Ler)	3.794
FLG22 study 10 (2h) > Elicitor	FLG22 study 10 (2h) / FLG22 study 10 (0h)	-1.901
FLG22 study 2 (1h) > Elicitor	FLG22 study 2 (1h) / H2O treated Col-0 seedlings (1h)	2.17
FLG22 study 2 (3h) > Elicitor	FLG22 study 2 (3h) / H2O treated Col-0 seedlings (3h)	1.874
FLG22 study 4 (35S:AFB1) > Elicitor	FLG22 study 4 (35S:AFB1) / untreated leaf disc samples (35S:AFB1)	3.182
FLG22 study 4 (35S:miR393) > Elicitor	FLG22 study 4 (35S:miR393) / untreated leaf disc samples (35S:miR393)	3.594
FLG22 study 4 (Col-0) > Elicitor	FLG22 study 4 (Col-0) / untreated leaf disc samples (Col-0)	3.147
FLG22 study 5 (Col-0) > Elicitor	FLG22 study 5 (Col-0) / untreated leaf disc samples (Col-0)	2.684
FLG22 study 6 (Ler) > Elicitor	FLG22 study 6 (Ler) / FLG22 study 8 (1h)	4.208
FLG22 study 6 (Ler) > Elicitor	FLG22 study 6 (Ler) / untreated leaf disc samples (Ler)	3.64
FLG22 study 6 (penta) > Elicitor	FLG22 study 6 (penta) / untreated leaf disc samples (penta)	3.826
FLG22 study 7 (penta) > Elicitor	FLG22 study 7 (penta) / untreated leaf disc samples (penta)	2.858
GST-NPP1 (4h) > Elicitor	GST-NPP1 (4h) / GST (4h)	1.995
HrpZ (4h) > Elicitor	HrpZ (4h) / H2O treated leaf samples (4h)	2.546
OGs (1h) > Elicitor	OGs (1h) / H2O treated Col-0 seedlings (1h)	1.713
Pep2 (bak1-3) > Elicitor	Pep2 (bak1-3) / mock treated seedling samples (bak1-3)	2.151
Pep2 (Col-0) > Elicitor	Pep2 (Col-0) / mock treated seedling samples (Col-0)	1.949
Pep2 (ein2-1) > Elicitor	Pep2 (ein2-1) / mock treated seedling samples (ein2-1)	2.199
DFPM + ABA (Col-0) > Hormone	DFPM + ABA (Col-0) / solvent treated seedling samples (Col-0)	1.666
MeJa study 5 (penta) > Hormone	MeJa study 5 (penta) / untreated leaf disc samples (penta)	1.722
NAA + FLG22 (1h) > Hormone	NAA + FLG22 (1h) / untreated leaf disc samples (Col-0)	3.205
low light + DBMIB (0.5h) > Light intensity	low light + DBMIB (0.5h) / low light study 4 (6h)	1.418
low light + DBMIB (2h) > Light intensity	low light + DBMIB (2h) / low light study 4 (6h)	2.396
shift dark to light study 2 (polys. RNA) > Light intensity	shift dark to light study 2 (polys. RNA) / dark study 6 (polys. RNA)	-1.555
UV unfiltered max-310nm (6h) > Light quality	UV unfiltered max-310nm (6h) / seedlings irradiated with 327nm cut-off (6h)	1.708
mannitol (4h) > Nutrient	mannitol (4h) / untreated seedlings	1.801
mannitol study 2 (rgs1-2) > Nutrient	mannitol study 2 (rgs1-2) / mock treated rgs1-2 guard cell samples	1.75
nitrate starvation > Nutrient	nitrate starvation / untreated seedlings	1.375
callus formation (24h) > Other	callus formation (24h) / untreated root samples	-1.992
callus formation (48h) > Other	callus formation (48h) / untreated root samples	-2.495
callus formation (96h) > Other	callus formation (96h) / untreated root samples	-2.825
IVT-E RNA labeling (root elongation zone) > Other	IVT-E RNA labeling (root elongation zone) / IVT-E RNA labeling (root tip)	1.802
one-cycle RNA labeling (root elongation zone) > Other	one-cycle RNA labeling (root elongation zone) / one-cycle RNA labeling (root tip)	2.024
pollen tube growth (semi in vivo) > Other	pollen tube growth (semi in vivo) / pollen tube growth (in vitro)	1.669
pollen tube growth (semi in vivo) > Other	pollen tube growth (semi in vivo) / dry mature pollen samples	1.959
shift to pH 4.6 / protoplasting > Other	shift to pH 4.6 / protoplasting / shift to pH 4.6 (24h)	1.837
two-cycle RNA labeling (root elongation zone) > Other	two-cycle RNA labeling (root elongation zone) / two-cycle RNA labeling (root tip)	1.525
circadian / ethanol / MG132 (Alc::TOC1) > Photoperiod	circadian / ethanol / MG132 (Alc::TOC1) / circadian / MG132 (Alc::TOC1)	1.439
circadian / ethanol / MG132 study 2 (Alc::TOC1) > Photoperiod	circadian / ethanol / MG132 study 2 (Alc::TOC1) / circadian / MG132 study 2 (Alc::TOC1)	1.834
anoxia > Stress	anoxia / untreated seedlings	-1.714
cold / cordycepin (24h+1h) > Stress	cold / cordycepin (24h+1h) / cordycepin (1h)	1.575
drought study 16 (srk2dei) > Stress	drought study 16 (srk2dei) / mock treated srk2dei whole plant samples	1.451
osmotic study 4 (root) > Stress	osmotic study 4 (root) / mock treated Col-0 root samples	1.43
salt study 2 (late) > Stress	salt study 2 (late) / untreated root samples (late)	2.094
shift 28°C to 19°C study 2 (35S:RPS4-HS rrs1-11) > Temperature	shift 28°C to 19°C study 2 (35S:RPS4-HS rrs1-11) / 28°C (35S:RPS4-HS rrs1-11)	2.937
shift 28°C to 19°C study 2 (35S:RPS4-HS) > Temperature	shift 28°C to 19°C study 2 (35S:RPS4-HS) / 28°C (35S:RPS4-HS)	3.69
shift 28°C to 19°C study 3 (35S:RPS4-HS rrs1-11) > Temperature	shift 28°C to 19°C study 3 (35S:RPS4-HS rrs1-11) / 28°C (35S:RPS4-HS rrs1-11)	1.397
shift 28°C to 19°C study 3 (35S:RPS4-HS) > Temperature	shift 28°C to 19°C study 3 (35S:RPS4-HS) / 28°C (35S:RPS4-HS)	1.705

## Sheet: CCR4
Supplementary Table 4. Genevestigator output for Arabidopsis thaliana CCR4. Significant Log(2)-ratio values are indicated. P-value < 0.01.
Probeset: 248775_at
		Log(2)-ratio
B. graminis (ataf1-1) > Biotic	B. graminis (ataf1-1) / non-infected rosette leaf samples	3.249
S. sclerotiorum study 2 (coi1-2) > Biotic	S. sclerotiorum study 2 (coi1-2) / mock inoculated rosette leaf samples (coi1-2)	3.158
S. sclerotiorum study 2 (Col-0) > Biotic	S. sclerotiorum study 2 (Col-0) / mock inoculated rosette leaf samples (Col-0)	2.896
antimycin A (AOX1a:LUC) > Chemical	antimycin A (AOX1a:LUC) / mock treated shoot samples (AOX1a:LUC)	3.085
antimycin A (rao1-1) > Chemical	antimycin A (rao1-1) / mock treated shoot samples (rao1-1)	3.061
antimycin A (rao1-2) > Chemical	antimycin A (rao1-2) / mock treated shoot samples (rao1-2)	3.151
antimycin A study 2 (anac017-1) > Chemical	antimycin A study 2 (anac017-1) / mock treated shoot samples (anac017-1)	2.863
antimycin A study 2 (AOX1a:LUC) > Chemical	antimycin A study 2 (AOX1a:LUC) / mock treated shoot samples (AOX1a:LUC)	1.821
antimycin A study 2 (rao2-1) > Chemical	antimycin A study 2 (rao2-1) / mock treated shoot samples (rao2-1)	3.348
benzothiadiazole (Col-0) > Chemical	benzothiadiazole (Col-0) / mock treated rosette tissue samples (Col-0)	1.533
benzothiadiazole (mil4) > Chemical	benzothiadiazole (mil4) / mock treated rosette tissue samples (mil4)	1.974
benzothiadiazole study 2 > Chemical	benzothiadiazole study 2 / mock treated rosette tissue samples (mil4oe)	1.761
chitin > Chemical	chitin / mock treated seedlings	3.246
cycloheximide > Chemical	cycloheximide / mock treated seedlings	6.562
cycloheximide / dexamethasone study 2 (pBeaconRFP_GR-ABI3) > Chemical	cycloheximide / dexamethasone study 2 (pBeaconRFP_GR-ABI3) / mock treated root protoplast samples (pBeaconRFP_GR-ABI3)	4.449
cycloheximide study 4 (pBeaconRFP_GR-ABI3) > Chemical	cycloheximide study 4 (pBeaconRFP_GR-ABI3) / mock treated root protoplast samples (pBeaconRFP_GR-ABI3)	4.438
ozone study 3 (Col-0) > Chemical	ozone study 3 (Col-0) / fresh air treated leaf samples (Col-0)	1.4
ozone study 4 (abi1td) > Chemical	ozone study 4 (abi1td) / untreated rosette leaf samples (abi1td)	1.619
chitooctaose (Col-0) > Elicitor	chitooctaose (Col-0) / mock treated whole plant samples (Col-0)	3.322
chitooctaose (erf5-1 erf6-1) > Elicitor	chitooctaose (erf5-1 erf6-1) / mock treated whole plant samples (erf5-1 erf6-1)	3.306
EF-Tu (elf18) (30min) > Elicitor	EF-Tu (elf18) (30min) / untreated whole plant samples (fls2-17)	3.489
EF-Tu (elf18) study 4 (ein2-1) > Elicitor	EF-Tu (elf18) study 4 (ein2-1) / mock treated seedling samples (ein2-1)	1.526
EF-Tu (elf26) (60min) > Elicitor	EF-Tu (elf26) (60min) / untreated whole plant samples (Ler-0)	3.127
FLG22 + GA (1h) > Elicitor	FLG22 + GA (1h) / untreated leaf disc samples (Ler)	3.917
FLG22 + GA (2h) > Elicitor	FLG22 + GA (2h) / untreated leaf disc samples (Ler)	2.127
FLG22 study 10 (2h) > Elicitor	FLG22 study 10 (2h) / FLG22 study 10 (0h)	-1.591
FLG22 study 4 (35S:AFB1) > Elicitor	FLG22 study 4 (35S:AFB1) / untreated leaf disc samples (35S:AFB1)	2.935
FLG22 study 4 (35S:miR393) > Elicitor	FLG22 study 4 (35S:miR393) / untreated leaf disc samples (35S:miR393)	3.301
FLG22 study 4 (Col-0) > Elicitor	FLG22 study 4 (Col-0) / untreated leaf disc samples (Col-0)	3.055
FLG22 study 5 (35S:miR393) > Elicitor	FLG22 study 5 (35S:miR393) / untreated leaf disc samples (35S:miR393)	2.525
FLG22 study 5 (Col-0) > Elicitor	FLG22 study 5 (Col-0) / untreated leaf disc samples (Col-0)	2.765
FLG22 study 6 (Ler) > Elicitor	FLG22 study 6 (Ler) / FLG22 study 8 (1h)	3.495
FLG22 study 6 (Ler) > Elicitor	FLG22 study 6 (Ler) / untreated leaf disc samples (Ler)	3.367
FLG22 study 6 (penta) > Elicitor	FLG22 study 6 (penta) / untreated leaf disc samples (penta)	3.164
FLG22 study 7 (penta) > Elicitor	FLG22 study 7 (penta) / untreated leaf disc samples (penta)	1.989
GST-NPP1 (1h) > Elicitor	GST-NPP1 (1h) / GST (1h)	1.725
HrpZ (1h) > Elicitor	HrpZ (1h) / H2O treated leaf samples (1h)	1.457
Pep2 (bak1-3) > Elicitor	Pep2 (bak1-3) / mock treated seedling samples (bak1-3)	2.04
Pep2 (Col-0) > Elicitor	Pep2 (Col-0) / mock treated seedling samples (Col-0)	1.369
Pep2 (ein2-1) > Elicitor	Pep2 (ein2-1) / mock treated seedling samples (ein2-1)	1.981
NAA + FLG22 (1h) > Hormone	NAA + FLG22 (1h) / untreated leaf disc samples (Col-0)	3.028
UV unfiltered max-310nm (1h) > Light quality	UV unfiltered max-310nm (1h) / seedlings irradiated with 327nm cut-off (1h)	1.613
limiting NH4NO3 / elevated CO2 (midnight) > Nutrient	limiting NH4NO3 / elevated CO2 (midnight) / limiting NH4NO3 / elevated CO2 (midday)	1.728
elevated CO2 study 3 (mature leaf 10) > Other	elevated CO2 study 3 (mature leaf 10) / elevated CO2 study 3 (leaf 10 primordia)	1.349
drought study 15 (camta1-3) > Stress	drought study 15 (camta1-3) / untreated camta1-3 root samples	-1.554
drought study 15 (Col-0) > Stress	drought study 15 (Col-0) / untreated Col-0 root samples	-1.336
osmotic study 4 (root) > Stress	osmotic study 4 (root) / mock treated Col-0 root samples	1.702
salt study 2 (late) > Stress	salt study 2 (late) / untreated root samples (late)	2.716
shift 28°C to 19°C study 2 (35S:RPS4-HS) > Temperature	shift 28°C to 19°C study 2 (35S:RPS4-HS) / 28°C (35S:RPS4-HS)	1.388
