# Supplementary material for: A phylogenetic approach to study the origin and evolution of the CRINKLY4 family
Source: Front Plant Sci. 2015 Oct 23;6:880. doi: 10.3389/fpls.2015.00880 (PMC4617170; doi:10.3389/fpls.2015.00880)
Supplement: Supplementary file 6 [file Table5.XLSX]

## Sheet: WOX5
Supplementary Table 5. Set of putative orthologues for components of CLE40−ACR4−CLV1−WOX5 signalling module in Arabidopsis thaliana.
Accession	Description	Latin name	Result after reciprocal BLASTP search	E-value (reciprocal BLASTP)
BAA92366.1	homeobox protein PpHB10	Physcomitrella patens	homeobox-leucine zipper protein ATHB-8	0
ABD75298.1	class III homeodomain-leucine zipper protein C3HDZ2	Physcomitrella patens	homeobox-leucine zipper protein ATHB-14	0
ABD75299.1	class III homeodomain-leucine zipper protein HB10	Physcomitrella patens	homeobox-leucine zipper protein ATHB-8	0
ABD75297.1	class III homeodomain-leucine zipper protein C3HDZ1	Physcomitrella patens	homeobox-leucine zipper protein ATHB-8	0
ABD90521.1	class III homeodomain-leucine zipper, partial	Physcomitrella patens	homeobox-leucine zipper protein ATHB-8	0
ABD90522.1	class III homeodomain-leucine zipper, partial	Physcomitrella patens	homeobox-leucine zipper protein ATHB-14	0
ABG73236.1	class III HD-Zip protein HB11	Physcomitrella patens	homeobox-leucine zipper protein ATHB-15	0
ABG73237.1	class III HD-Zip protein HB12	Physcomitrella patens	homeobox-leucine zipper protein ATHB-8	0
ABG73238.1	class III HD-Zip protein HB13	Physcomitrella patens	homeobox-leucine zipper protein ATHB-14	0
ABG73239.1	class III HD-Zip protein HB14	Physcomitrella patens	homeobox-leucine zipper protein ATHB-8	0
XP_001754731.1	predicted protein	Physcomitrella patens	homeobox-leucine zipper protein ATHB-8	0
XP_001762557.1	predicted protein	Physcomitrella patens	homeobox-leucine zipper protein ATHB-15	0
XP_001764285.1	predicted protein	Physcomitrella patens	homeobox-leucine zipper protein ATHB-14	0
XP_001764784.1	predicted protein	Physcomitrella patens	homeobox-leucine zipper protein ATHB-8	0
XP_001775255.1	predicted protein	Physcomitrella patens	homeobox-leucine zipper protein ATHB-8	0
DAA05779.1	TPA: class III HD-Zip protein HDZ33	Selaginella moellendorffii	homeobox-leucine zipper protein ATHB-14	0
XP_002961227.1	hypothetical protein SELMODRAFT_270225	Selaginella moellendorffii	homeobox-leucine zipper protein ATHB-15	0
XP_002962305.1	hypothetical protein SELMODRAFT_77000	Selaginella moellendorffii	homeobox-leucine zipper protein ATHB-14	0
XP_002965224.1	hypothetical protein SELMODRAFT_167294	Selaginella moellendorffii	homeobox-leucine zipper protein ATHB-14	0
XP_002969458.1	hypothetical protein SELMODRAFT_146209	Selaginella moellendorffii	homeobox-leucine zipper protein ATHB-15	0
XP_002972442.1	hypothetical protein SELMODRAFT_270954	Selaginella moellendorffii	CORONA	0
XP_002984274.1	hypothetical protein SELMODRAFT_180804	Selaginella moellendorffii	CORONA	0
XP_006594207.1	PREDICTED: WUSCHEL-related homeobox 9-like	Glycine max	WUSCHEL-related homeobox 9	4e-91
XP_004134676.1	PREDICTED: WUSCHEL-related homeobox 9 isoform X1	Cucumis sativus	WUSCHEL-related homeobox 9	5e-91
XP_002305099.1	hypothetical protein POPTR_0004s05090g	Populus trichocarpa	WUSCHEL-related homeobox 9	2e-89
XP_011658233.1	PREDICTED: WUSCHEL-related homeobox 9 isoform X2	Cucumis sativus	WUSCHEL-related homeobox 9	3e-88
XP_002273188.1	PREDICTED: WUSCHEL-related homeobox 9-like	Vitis vinifera	WUSCHEL-related homeobox 9	3e-86
CBI30635.3	unnamed protein product	Vitis vinifera	WUSCHEL-related homeobox 9	4e-85
XP_002284927.1	PREDICTED: WUSCHEL-related homeobox 4	Vitis vinifera	WUSCHEL-related homeobox 4	2e-75
XP_006374903.1	homeobox-leucine zipper transcription factor family protein	Populus trichocarpa	WUSCHEL-related homeobox 4	2e-73
NP_001241420.1	uncharacterized protein LOC100781015	Glycine max	WUSCHEL-related homeobox 4	1e-72
XP_006574364.1	PREDICTED: uncharacterized protein LOC100527354 isoform X1	Glycine max	WUSCHEL-related homeobox 13	3e-72
ABK93839.1	unknown	Populus trichocarpa	WUSCHEL-related homeobox 4	3e-72
AFW80043.1	putative homeobox DNA-binding domain superfamily protein	Zea mays	thylakoid lumenal protein 1	2e-71
XP_002301170.1	homeobox-leucine zipper transcription factor family protein	Populus trichocarpa	WUSCHEL-related homeobox 4	5e-71
XP_003589158.1	WUSCHEL-related homeobox	Medicago truncatula	WUSCHEL-related homeobox 4	7e-71
AFK47658.1	unknown	Medicago truncatula	WUSCHEL-related homeobox 4	3e-70
NP_001237560.1	uncharacterized protein LOC100499894	Glycine max	WUSCHEL-related homeobox 4	1e-69
XP_006580400.1	PREDICTED: WUSCHEL-related homeobox 1-like isoform X2	Glycine max	WOX1 protein	1e-69
XP_003525189.1	PREDICTED: WUSCHEL-related homeobox 1-like isoform X1	Glycine max	WOX1 protein	6e-69
XP_006580401.1	PREDICTED: WUSCHEL-related homeobox 1-like isoform X3	Glycine max	WOX1 protein	9e-69
XP_003544467.1	PREDICTED: WUSCHEL-related homeobox 4	Glycine max	WUSCHEL-related homeobox 4	6e-68
XP_003593686.1	WUSCHEL-related homeobox	Medicago truncatula	putative homeodomain transcription factor	5e-67
XP_006601279.1	PREDICTED: WUSCHEL-related homeobox 4-like	Glycine max	WUSCHEL-related homeobox 4	6e-67
BAJ95025.1	predicted protein	Hordeum vulgare subsp. vulgare	WUSCHEL-related homeobox 13	1e-66
CDM84749.1	unnamed protein product	Triticum aestivum	WUSCHEL-related homeobox 13	2e-66
XP_010663679.1	PREDICTED: WUSCHEL-related homeobox 1	Vitis vinifera	WOX1 protein	2e-66
XP_003530958.1	PREDICTED: WUSCHEL-related homeobox 1-like isoform 1	Glycine max	WOX1 protein	5e-66
XP_004142872.1	PREDICTED: WUSCHEL-related homeobox 4	Cucumis sativus	WUSCHEL-related homeobox 4	9e-66
CAN59842.1	hypothetical protein VITISV_030358	Vitis vinifera	WOX1 protein	1e-65
ACU15815.1	unknown	Glycine max	WUSCHEL-related homeobox 4	2e-65
XP_002456540.1	hypothetical protein SORBIDRAFT_03g038080	Sorghum bicolor	WUSCHEL-related homeobox 13	4e-65
XP_006377445.1	hypothetical protein POPTR_0011s05980g	Populus trichocarpa	putative homeodomain transcription factor	5e-65
XP_006583839.1	PREDICTED: WUSCHEL-related homeobox 9-like isoform X2	Glycine max	WUSCHEL-related homeobox 8	8e-64
XP_003631107.1	WUSCHEL-related homeobox	Medicago truncatula	WOX1 protein	1e-63
NP_001288365.1	uncharacterized protein LOC103651072	Zea mays	WUSCHEL-related homeobox 13	2e-63
DAA44071.1	TPA: putative homeobox DNA-binding domain superfamily protein	Zea mays	WUSCHEL-related homeobox 13	3e-63
NP_001242805.1	uncharacterized protein LOC100804839	Glycine max	putative homeodomain transcription factor	6e-63
BAE48303.1	OsWUS protein	Oryza sativa Japonica Group	WUSCHEL protein	8e-63
ABC47840.1	WOX4 protein	Glycine max	WUSCHEL-related homeobox 4	9e-63
AEL30892.1	STENOFOLIA	Medicago truncatula	WOX1 protein	1e-62
KEH40030.1	wuschel-related homeobox protein	Medicago truncatula	WUSCHEL-related homeobox 4	9e-62
CDM81591.1	unnamed protein product	Triticum aestivum	WUSCHEL-related homeobox 13	2e-61
CBI31530.3	unnamed protein product	Vitis vinifera	WUSCHEL-related homeobox 5	4e-61
XP_003518406.1	PREDICTED: WUSCHEL-related homeobox 5-like	Glycine max	WUSCHEL-related homeobox 5	5e-61
XP_006583838.1	PREDICTED: WUSCHEL-related homeobox 9-like isoform X1	Glycine max	WUSCHEL-related homeobox 8	6e-61
XP_002322100.2	hypothetical protein POPTR_0015s04520g	Populus trichocarpa	WUSCHEL-related homeobox 1	1e-60
XP_011660351.1	PREDICTED: WUSCHEL-related homeobox 1	Cucumis sativus	WOX1 protein	2e-60
KGN64171.1	hypothetical protein Csa_1G042780	Cucumis sativus	WUSCHEL-related homeobox 1	1e-59
XP_002276008.2	PREDICTED: WUSCHEL-related homeobox 7-like	Vitis vinifera	WUSCHEL-related homeobox 5	2e-59
XP_003552848.1	PREDICTED: WUSCHEL-related homeobox 5-like isoform X1	Glycine max	WUSCHEL-related homeobox 5	3e-59
XP_006601955.1	PREDICTED: WUSCHEL-related homeobox 5-like isoform X2	Glycine max	WUSCHEL-related homeobox 5	3e-59
XP_003616581.1	WUSCHEL-related homeobox	Medicago truncatula	WUSCHEL-related homeobox 5	4e-59
XP_003541514.1	PREDICTED: WUSCHEL-related homeobox 9-like	Glycine max	WUSCHEL-related homeobox 8	6e-59
XP_003537483.1	PREDICTED: WUSCHEL-related homeobox 5-like isoform X1	Glycine max	WUSCHEL-related homeobox 5	8e-59
XP_006591381.1	PREDICTED: WUSCHEL-related homeobox 5-like isoform X2	Glycine max	WUSCHEL-related homeobox 5	1e-58
XP_002315173.2	homeobox-leucine zipper transcription factor family protein	Populus trichocarpa	WUSCHEL-related homeobox 5	1e-57
XP_002281161.1	PREDICTED: WUSCHEL-related homeobox 2	Vitis vinifera	WUSCHEL-related homeobox 2	4e-57
XP_003517180.2	PREDICTED: protein WUSCHEL-like	Glycine max	WUSCHEL protein	2e-56
XP_003534145.1	PREDICTED: WUSCHEL-related homeobox 1-like	Glycine max	WUSCHEL-related homeobox 1	1e-55
XP_006583454.1	PREDICTED: WUSCHEL-related homeobox 1-like	Glycine max	WUSCHEL-related homeobox 1	2e-55
XP_002312145.2	hypothetical protein POPTR_0008s06560g	Populus trichocarpa	WUSCHEL-related homeobox 5	3e-55
CAN80814.1	hypothetical protein VITISV_020465	Vitis vinifera	WUSCHEL protein	7e-55
XP_002266323.1	PREDICTED: protein WUSCHEL	Vitis vinifera	WUSCHEL protein	1e-54
XP_003539089.1	PREDICTED: WUSCHEL-related homeobox 2-like	Glycine max	WUSCHEL-related homeobox 2	6e-54
XP_003540730.2	PREDICTED: WUSCHEL-related homeobox 2-like	Glycine max	WUSCHEL-related homeobox 2	2e-53
XP_004138570.1	PREDICTED: WUSCHEL-related homeobox 5	Cucumis sativus	WUSCHEL-related homeobox 5	8e-52
XP_002317877.2	hypothetical protein POPTR_0012s04510g	Populus trichocarpa	WOX1 protein	1e-51
XP_004134866.1	PREDICTED: protein WUSCHEL	Cucumis sativus	WUSCHEL protein	5e-51
KEH30134.1	wuschel-related homeobox protein	Medicago truncatula	WUSCHEL-related homeobox 2	5e-51
XP_002313442.2	hypothetical protein POPTR_0009s03460g	Populus trichocarpa	WUSCHEL-related homeobox 2	1e-50
ACJ61508.1	wuschel	Glycine max	WUSCHEL protein	2e-49
XP_006590724.1	PREDICTED: protein WUSCHEL-like	Glycine max	WUSCHEL protein	2e-49
XP_002281707.1	PREDICTED: WUSCHEL-related homeobox 3	Vitis vinifera	unknown	2e-49
XP_001777634.1	predicted protein	Physcomitrella patens	WUSCHEL-related homeobox 13	5e-49
XP_002298364.1	homeobox-leucine zipper transcription factor family protein	Populus trichocarpa	WUSCHEL-related homeobox 2	5e-49
XP_001757692.1	predicted protein	Physcomitrella patens	WUSCHEL-related homeobox 13	1e-48
BAM76366.1	WUSCHEL-related homeobox protein 13A	Physcomitrella patens	WUSCHEL-related homeobox 13	4e-48
Q0JKK6.2	RecName: Full=WUSCHEL-related homeobox 7; AltName: Full=OsWOX7	Oryza sativa Japonica Group	putative homeodomain transcription factor	8e-48
EEE55148.1	hypothetical protein OsJ_02944	Oryza sativa Japonica Group	putative homeodomain transcription factor	8e-48
BAM76367.1	WUSCHEL-related homeobox protein 13B	Physcomitrella patens	WUSCHEL-related homeobox 13	3e-47
XP_011649155.1	PREDICTED: WUSCHEL-related homeobox 1	Cucumis sativus	WOX1 protein	2e-46
XP_002962413.1	hypothetical protein SELMODRAFT_404178	Selaginella moellendorffii	WUSCHEL-related homeobox 13	3e-46
XP_008650010.1	PREDICTED: WUSCHEL-related homeobox 12-like isoform X2	Zea mays	putative homeodomain transcription factor	3e-46
NP_001288483.1	uncharacterized protein LOC103630735	Zea mays	putative homeodomain transcription factor	3e-46
ABN09121.1	Homeodomain-related	Medicago truncatula	putative homeodomain transcription factor	9e-46
AGX26723.1	Wuschel-like homeodomain-containing protein	Medicago truncatula	putative homeodomain transcription factor	9e-46
XP_003612158.1	WUSCHEL	Medicago truncatula	WUSCHEL protein	2e-45
XP_002280774.2	PREDICTED: WUSCHEL-related homeobox 1	Vitis vinifera	WUSCHEL-related homeobox 1	4e-45
XP_008650011.1	PREDICTED: WUSCHEL-related homeobox 12-like isoform X3	Zea mays	putative homeodomain transcription factor	6e-45
CAN77014.1	hypothetical protein VITISV_036884	Vitis vinifera	WUSCHEL-related homeobox 1	3e-44
CBI16222.3	unnamed protein product	Vitis vinifera	PRESSED FLOWER	4e-44
XP_006383114.1	hypothetical protein POPTR_0005s11680g	Populus trichocarpa	WUSCHEL protein	5e-44
XP_002448640.1	hypothetical protein SORBIDRAFT_06g030700	Sorghum bicolor	WUSCHEL-related homeobox 4	6e-44
XP_004150189.2	PREDICTED: WUSCHEL-related homeobox 2	Cucumis sativus	WUSCHEL-related homeobox 2	2e-43
Q7XTV3.2	WUSCHEL-related homeobox 4	Oryza sativa Japonica Group	WUSCHEL-related homeobox 4	4e-43
Q33DK1.1	RecName: Full=WUSCHEL-related homeobox 3; AltName: Full=OsNS; AltName: Full=OsWOX3	Oryza sativa Japonica Group	unknown	2e-42
XP_006383113.1	WUSCHEL family protein	Populus trichocarpa	WUSCHEL protein	2e-42
NP_001288514.1	uncharacterized protein LOC103636156	Zea mays	putative homeodomain transcription factor	2e-42
NP_001174527.1	Os05g0564500	Oryza sativa Japonica Group	putative homeodomain transcription factor	3e-42
AFW83501.1	putative homeobox DNA-binding domain superfamily protein	Zea mays	putative homeodomain transcription factor	3e-42
NP_001288390.1	WUSCHEL-related homeobox 4-like	Zea mays	hypothetical protein	3e-42
ACF80523.1	unknown	Zea mays	WUSCHEL-related homeobox 4	4e-42
NP_001054082.1	Os04g0649400, partial	Oryza sativa Japonica Group	WUSCHEL-related homeobox 4	7e-42
A3B6V0.2	RecName: Full=WUSCHEL-related homeobox 12; AltName: Full=OsWOX12; AltName: Full=Protein WOX9C	Oryza sativa Japonica Group	putative homeodomain transcription factor	8e-42
XP_002310306.1	hypothetical protein POPTR_0007s14130g	Populus trichocarpa	WUSCHEL protein	1e-41
CAM32350.1	putative wuschel homeobox protein	Zea mays	putative homeodomain transcription factor	1e-41
AFW83502.1	putative homeobox DNA-binding domain superfamily protein	Zea mays	putative homeodomain transcription factor	1e-41
NP_001288414.1	WUSCHEL-related homeobox 7	Zea mays	putative homeodomain transcription factor	1e-41
KGN45774.1	hypothetical protein Csa_6G010010	Cucumis sativus	WUSCHEL-related homeobox 5	4e-41
CAM32347.1	putative wuschel homeobox protein	Zea mays	WUSCHEL-related homeobox 4	5e-41
XP_008675238.1	PREDICTED: WUSCHEL-related homeobox 7 isoform X1	Zea mays	unnamed protein product	9e-41
XP_008675240.1	PREDICTED: WUSCHEL-related homeobox 7 isoform X3	Zea mays	WUSCHEL-related homeobox 8	9e-41
DAA39131.1	TPA: narrow sheath1	Zea mays	protein PRESSED FLOWER	1e-40
AAT77402.1	hypothetical protein	Oryza sativa Japonica Group	putative homeodomain transcription factor	2e-40
XP_006380802.1	hypothetical protein POPTR_0007s14130g	Populus trichocarpa	WUSCHEL protein	2e-40
XP_008675239.1	PREDICTED: WUSCHEL-related homeobox 7 isoform X2	Zea mays	WUSCHEL-related homeobox 8	2e-40
XP_008675243.1	PREDICTED: WUSCHEL-related homeobox 7 isoform X5	Zea mays	WUSCHEL-related homeobox 8	3e-40
XP_008674842.1	PREDICTED: WUSCHEL-related homeobox 5	Zea mays	WOX2 protein	4e-40
XP_003623058.1	WUSCHEL-related homeobox 3B	Medicago truncatula	protein PRESSED FLOWER	6e-40
AIR72306.1	LOOSE-FLOWER	Medicago truncatula	protein PRESSED FLOWER	7e-40
XP_002458781.1	hypothetical protein SORBIDRAFT_03g040210	Sorghum bicolor	WUSCHEL-related homeobox 5	7e-40
ACG41205.1	WUSCHEL-related homeobox 3B	Zea mays	protein PRESSED FLOWER	7e-40
NP_001105160.1	WUSCHEL-related homeobox 3A	Zea mays	protein PRESSED FLOWER	8e-40
NP_001044837.1	Os01g0854500	Oryza sativa Japonica Group	WUSCHEL-related homeobox 5	9e-40
NP_001105242.1	WUSCHEL-related homeobox 3B	Zea mays	protein PRESSED FLOWER	9e-40
CAM32353.1	putative narrow sheath protein	Oryza sativa	protein PRESSED FLOWER	1e-39
XP_002449019.1	hypothetical protein SORBIDRAFT_05g003490	Sorghum bicolor	protein PRESSED FLOWER	1e-39
XP_003547375.1	PREDICTED: uncharacterized protein LOC100779632	Glycine max	WUSCHEL-related homeobox 2	2e-39
XP_002440499.1	hypothetical protein SORBIDRAFT_09g002010	Sorghum bicolor	protein PRESSED FLOWER	3e-39
XP_008675242.1	PREDICTED: WUSCHEL-related homeobox 7 isoform X4	Zea mays	WUSCHEL-related homeobox 8	3e-39
A3BKM2.1	RecName: Full=WUSCHEL-related homeobox 13; AltName: Full=OsWOX13; AltName: Full=Protein WOX9	Oryza sativa Japonica Group	putative homeodomain transcription factor	5e-39
A2XZR3.1	RecName: Full=Putative WUSCHEL-related homeobox 2; AltName: Full=OsWOX2	Oryza sativa Indica Group	protein PRESSED FLOWER	8e-39
CAJ84153.1	WOX9 protein	Populus trichocarpa	putative homeodomain transcription factor	9e-39
Q5W7C3.1	Putative WUSCHEL-related homeobox 2	Oryza sativa Japonica Group	protein PRESSED FLOWER	1e-38
NP_001106239.1	putative wuschel homeobox protein	Zea mays	protein PRESSED FLOWER	2e-38
XP_008674808.1	PREDICTED: WUSCHEL-related homeobox 9-like	Zea mays	WUSCHEL-related homeobox 5	2e-38
CAJ84158.1	WOX5/7B protein	Populus trichocarpa	WUSCHEL-related homeobox 5	5e-38
AFW82793.1	putative homeobox DNA-binding domain superfamily protein	Zea mays	protein PRESSED FLOWER	5e-38
CAJ84151.1	WOX4 protein	Populus trichocarpa	WUSCHEL-related homeobox 4	7e-38
CAJ84145.1	WOX9C protein, partial	Oryza sativa	putative homeodomain transcription factor	1e-37
NP_001044759.1	Os01g0840300	Oryza sativa Japonica Group	WUSCHEL-related homeobox 2	1e-37
XP_008656542.1	PREDICTED: putative WUSCHEL-related homeobox 2	Zea mays	protein PRESSED FLOWER	1e-37
XP_006583912.1	PREDICTED: WUSCHEL-related homeobox 1-like	Glycine max	WOX1 protein	2e-37
XP_004148244.1	PREDICTED: WUSCHEL-related homeobox 3	Cucumis sativus	unknown	4e-37
EAZ14102.1	hypothetical protein OsJ_04026	Oryza sativa Japonica Group	WUSCHEL-related homeobox 2	4e-37
ACG41835.1	WUSCHEL-related homeobox 5	Zea mays	WUSCHEL-related homeobox 5	5e-37
CAJ84144.1	WOX9 protein, partial	Oryza sativa	putative homeodomain transcription factor	6e-37
CAJ84157.1	WOX5/7A protein	Populus trichocarpa	WUSCHEL-related homeobox 5	6e-37
CAJ84165.1	WOX9C protein	Zea mays	WUSCHEL-related homeobox 9	1e-36
CAJ84147.1	WOX13 protein, partial	Oryza sativa	WUSCHEL-related homeobox 13	2e-36
NP_001106240.1	WUSCHEL-related homeobox 3B	Zea mays	protein PRESSED FLOWER	4e-36
XP_003542024.2	PREDICTED: WUSCHEL-related homeobox 2-like	Glycine max	WOX2 protein	5e-36
Q7XM13.2	WUSCHEL-related homeobox 1A	Oryza sativa Japonica Group	WUSCHEL protein	8e-36
CAH66891.1	OSIGBa0099L20.6	Oryza sativa Indica Group	WUSCHEL protein	9e-36
EEC78192.1	hypothetical protein OsI_17799	Oryza sativa Indica Group	WUSCHEL protein	9e-36
CDM83635.1	unnamed protein product	Triticum aestivum	WUSCHEL-related homeobox 8	9e-36
Q33DK0.2	RecName: Full=WUSCHEL-related homeobox 1B; AltName: Full=OsWOX1B; AltName: Full=OsWUS	Oryza sativa Japonica Group	WUSCHEL protein	1e-35
EEE61851.1	hypothetical protein OsJ_16519	Oryza sativa Japonica Group	WUSCHEL protein	1e-35
XP_002975456.1	hypothetical protein SELMODRAFT_451355	Selaginella moellendorffii	WUSCHEL-related homeobox 14	1e-35
CAJ84164.1	WOX9B protein	Zea mays	WUSCHEL-related homeobox 9	1e-35
XP_006605496.1	PREDICTED: WUSCHEL-related homeobox 1-like isoform X1	Glycine max	WUSCHEL-related homeobox 1	2e-35
BAA90492.1	unnamed protein product	Oryza sativa	protein PRESSED FLOWER	2e-35
CBH32593.1	homeobox domain containing protein, expressed	Triticum aestivum	WUSCHEL-related homeobox 5	2e-35
CAJ84163.1	WOX9A protein	Zea mays	WUSCHEL-related homeobox 9	2e-35
KEH30840.1	wuschel-related homeobox protein	Medicago truncatula	WUSCHEL-related homeobox 1	4e-35
CAJ84148.1	WOX1A protein	Populus trichocarpa	WUSCHEL-related homeobox 1	6e-35
CAJ84169.1	WOX13B protein	Zea mays	WUSCHEL-related homeobox 13	6e-35
CAD88982.1	Homeobox protein HB3, partial	Oryza sativa Japonica Group	WUSCHEL-related homeobox 4	8e-35
BAK02145.1	predicted protein	Hordeum vulgare subsp. vulgare	WUSCHEL-related homeobox 5	1e-34
AGU16477.1	wuschel-related homeobox protein	Triticum aestivum	WUSCHEL-related homeobox 5	1e-34
CAJ84136.1	WUS1 protein	Zea mays	WUSCHEL protein	1e-34
KEH35331.1	wuschel-related homeobox-like protein	Medicago truncatula	WOX1 protein	2e-34
CAJ84149.1	WOX1B protein	Populus trichocarpa	WUSCHEL-related homeobox 1	2e-34
XP_002964065.1	hypothetical protein SELMODRAFT_438787, partial	Selaginella moellendorffii	WUSCHEL-related homeobox 14	2e-34
NP_001105960.2	WUS1 protein	Zea mays	WUSCHEL protein	2e-34
NP_001105961.1	WUS2 protein	Zea mays	WUSCHEL protein	4e-34
XP_002440254.1	hypothetical protein SORBIDRAFT_09g028562	Sorghum bicolor	WUSCHEL-related homeobox 8	6e-34
XP_008657043.1	PREDICTED: WUSCHEL-related homeobox 9	Zea mays	WUSCHEL-related homeobox 5	8e-34
XP_002458739.1	hypothetical protein SORBIDRAFT_03g039380	Sorghum bicolor	WUSCHEL-related homeobox 2	9e-34
CAJ84162.1	WOX5B protein	Zea mays	WUSCHEL-related homeobox 5	9e-34
CAJ84168.1	WOX13A protein	Zea mays	WUSCHEL-related homeobox 13	1e-33
CAJ84142.1	WOX4 protein, partial	Oryza sativa	WUSCHEL-related homeobox 4	9e-33
XP_002448707.1	hypothetical protein SORBIDRAFT_06g031880	Sorghum bicolor	WUSCHEL protein	1e-32
CAJ84161.1	WOX5A protein	Zea mays	WUSCHEL-related homeobox 7	3e-32
AFW84631.1	putative homeobox DNA-binding domain superfamily protein, partial	Zea mays	WUSCHEL-related homeobox 2	3e-32
XP_003630441.1	WUSCHEL-related homeobox	Medicago truncatula	WUSCHEL-related homeobox 1	5e-32
AHC55221.1	WOX homeodomain transcription factor	Triticum aestivum	WUSCHEL-related homeobox 2	8e-32
XP_006583586.1	PREDICTED: WUSCHEL-related homeobox 3-like	Glycine max	protein PRESSED FLOWER	2e-31
CAM32348.1	putative wuschel homeobox protein	Zea mays	WUSCHEL-related homeobox 5	2e-31
CAJ84150.1	WOX2 protein	Populus trichocarpa	WUSCHEL-related homeobox 2	4e-31
XP_008657078.1	PREDICTED: WUSCHEL-related homeobox 5-like isoform X2	Zea mays	WUSCHEL-related homeobox 2	4e-31
XP_008657077.1	PREDICTED: WUSCHEL-related homeobox 5-like isoform X1	Zea mays	WUSCHEL-related homeobox 2	5e-31
CAJ84141.1	WOX2 protein, partial	Oryza sativa	WUSCHEL-related homeobox 2	7e-31
DAA39132.1	TPA: narrow sheath1	Zea mays	protein PRESSED FLOWER	2e-30
CAJ84159.1	WOX2A protein	Zea mays	WUSCHEL-related homeobox 2	3e-30
CAJ84160.1	WOX4 protein	Zea mays	WUSCHEL-related homeobox 4	3e-30
AFW74804.1	putative homeobox DNA-binding domain superfamily protein	Zea mays	protein PRESSED FLOWER	5e-29
XP_002314802.1	hypothetical protein POPTR_0010s12150g	Populus trichocarpa	WUSCHEL-related homeobox 1	8e-29
XP_006602580.1	PREDICTED: WUSCHEL-related homeobox 3-like	Glycine max	WOX1 protein	1e-27
CAJ84152.1	WOX6 protein	Populus trichocarpa	WOX1 protein	1e-27
EEE62135.1	hypothetical protein OsJ_16922	Oryza sativa Japonica Group	protein PRESSED FLOWER	2e-26
CAJ84170.1	WOX2B protein	Zea mays	WUSCHEL-related homeobox 2	3e-25
XP_001785244.1	predicted protein	Physcomitrella patens	homeobox protein, partial	4e-25
XP_008657314.1	PREDICTED: protein WUSCHEL-like	Zea mays	WUSCHEL protein	2e-24
XP_001762193.1	predicted protein	Physcomitrella patens	homeobox-leucine zipper protein HAT3	1e-23
XP_001760129.1	predicted protein	Physcomitrella patens	HAT4	6e-23
XP_008650515.1	PREDICTED: WUSCHEL-related homeobox 4-like	Zea mays	WUSCHEL protein	6e-23
XP_003082606.1	HB2 homeodomain protein (ISS)	Ostreococcus tauri	WUSCHEL-related homeobox 14	4e-21
XP_001776255.1	predicted protein	Physcomitrella patens	homeobox-leucine zipper protein HAT22	2e-20
XP_001777177.1	predicted protein	Physcomitrella patens	WUSCHEL-related homeobox 14	3e-20
XP_003061270.1	predicted protein	Micromonas pusilla CCMP1547	WUSCHEL-related homeobox 13	4e-19
XP_001420936.1	predicted protein	Ostreococcus lucimarinus CCE9901	WUSCHEL-related homeobox 14	9e-19
XP_002503252.1	predicted protein	Micromonas sp. RCC299	WUSCHEL-related homeobox 13	1e-18
XP_002965942.1	hypothetical protein SELMODRAFT_451357	Selaginella moellendorffii	WUSCHEL-related homeobox 14	3e-18
XP_002968371.1	hypothetical protein SELMODRAFT_451358	Selaginella moellendorffii	WUSCHEL-related homeobox 14	3e-18
XP_002981885.1	hypothetical protein SELMODRAFT_115439, partial	Selaginella moellendorffii	WUSCHEL-related homeobox 13	3e-15
XP_002986005.1	hypothetical protein SELMODRAFT_123325, partial	Selaginella moellendorffii	WUSCHEL-related homeobox 13	3e-15
CCA30604.1	putative transcription factor	Selaginella moellendorffii	WUSCHEL-related homeobox 13	2e-14
XP_003058382.1	predicted protein	Micromonas pusilla CCMP1545	WUSCHEL-related homeobox 13	2e-13
XP_002977654.1	hypothetical protein SELMODRAFT_417553	Selaginella moellendorffii	hypothetical protein	2e-13
XP_002965937.1	hypothetical protein SELMODRAFT_84885	Selaginella moellendorffii	WUSCHEL-related homeobox 14	4e-13
XP_002979620.1	hypothetical protein SELMODRAFT_419270	Selaginella moellendorffii	hypothetical protein	4e-13
XP_002965607.1	hypothetical protein SELMODRAFT_407131	Selaginella moellendorffii	WOX1 protein	5e-13
XP_002977757.1	hypothetical protein SELMODRAFT_451015	Selaginella moellendorffii	WUSCHEL-related homeobox 1	2e-12
XP_002968363.1	hypothetical protein SELMODRAFT_451353	Selaginella moellendorffii	WOX1 protein	3e-12
XP_002962389.1	hypothetical protein SELMODRAFT_404134	Selaginella moellendorffii	WOX1 protein	2e-11
XP_002962391.1	hypothetical protein SELMODRAFT_451352	Selaginella moellendorffii	WOX1 protein	2e-11
XP_003064447.1	predicted protein	Micromonas pusilla CCMP1548	WOX1 protein	6e-09
XP_003060912.1	predicted protein	Micromonas pusilla CCMP1546	WOX7	6e-07

## Sheet: CLV1
Supplementary Table 5. Set of putative orthologues for components of CLE40−ACR4−CLV1−WOX5 signalling module in Arabidopsis thaliana.
Accession	Description	Latin name	Size	Result after reciprocal BLASTP search	E-value (reciprocal BLASTP)
XP_004143533.1	PREDICTED: leucine-rich repeat receptor-like serine/threonine-protein kinase BAM1-like	Cucumis sativus	984	CLAVATA1-related receptor kinase-like protein	0
XP_004150938.1	PREDICTED: leucine-rich repeat receptor-like serine/threonine-protein kinase BAM1-like	Cucumis sativus	999	CLAVATA1-related receptor kinase-like protein	0
XP_004155230.1	PREDICTED: leucine-rich repeat receptor-like serine/threonine-protein kinase BAM1-like	Cucumis sativus	998	CLAVATA1-related receptor kinase-like protein	0
XP_004143422.1	PREDICTED: leucine-rich repeat receptor-like serine/threonine-protein kinase BAM1-like	Cucumis sativus	1019	CLAVATA1-related receptor kinase-like protein	0
XP_004139273.1	PREDICTED: leucine-rich repeat receptor-like protein kinase TDR-like	Cucumis sativus	959	CLV1-like leucine rich repeat transmembrane receptor-like protein kinase	0
XP_004152065.1	PREDICTED: leucine-rich repeat receptor-like protein kinase PXL2-like	Cucumis sativus	1024	CLV1-like leucine rich repeat transmembrane receptor-like protein kinase	0
XP_004166710.1	PREDICTED: leucine-rich repeat receptor-like protein kinase TDR-like	Cucumis sativus	1049	CLV1-like leucine rich repeat transmembrane receptor-like protein kinase	0
XP_004146946.1	PREDICTED: leucine-rich repeat receptor-like protein kinase TDR-like	Cucumis sativus	1049	CLV1-like leucine rich repeat transmembrane receptor-like protein kinase	0
XP_004136488.1	PREDICTED: receptor protein kinase CLAVATA1-like	Cucumis sativus	973	receptor protein kinase CLAVATA1	0
NP_001235065.1	receptor-like protein kinase 1 precursor	Glycine max	1008	CLAVATA1-related receptor kinase-like protein	0
NP_001235080.1	receptor-like protein kinase 3 precursor	Glycine max	1012	CLAVATA1-related receptor kinase-like protein	0
NP_001237688.1	receptor-like protein kinase precursor	Glycine max	1010	CLAVATA1-related receptor kinase-like protein	0
NP_001237715.1	receptor-like protein kinase 2 precursor	Glycine max	1012	CLAVATA1-related receptor kinase-like protein	0
XP_003530709.1	PREDICTED: leucine-rich repeat receptor-like serine/threonine-protein kinase BAM3-like	Glycine max	994	CLAVATA1-related receptor kinase-like protein	0
XP_006602289.1	PREDICTED: leucine-rich repeat receptor-like serine/threonine-protein kinase BAM3-like	Glycine max	987	CLAVATA1-related receptor kinase-like protein	0
XP_003520615.1	PREDICTED: leucine-rich repeat receptor-like protein kinase PXL2-like	Glycine max	1026	CLV1-like leucine rich repeat transmembrane receptor-like protein kinase	0
XP_003535373.1	PREDICTED: leucine-rich repeat receptor-like protein kinase PXL1-like	Glycine max	1034	CLV1-like leucine rich repeat transmembrane receptor-like protein kinase	0
XP_003539668.1	PREDICTED: leucine-rich repeat receptor-like protein kinase TDR-like	Glycine max	1022	CLV1-like leucine rich repeat transmembrane receptor-like protein kinase	0
XP_003553510.2	PREDICTED: leucine-rich repeat receptor-like protein kinase PXL2-like	Glycine max	1022	CLV1-like leucine rich repeat transmembrane receptor-like protein kinase	0
XP_003555575.1	PREDICTED: leucine-rich repeat receptor-like protein kinase PXL1-like	Glycine max	1032	CLV1-like leucine rich repeat transmembrane receptor-like protein kinase	0
NP_001238004.1	receptor protein kinase-like protein precursor	Glycine max	987	receptor protein kinase CLAVATA1	0
NP_001238576.1	receptor protein kinase-like protein precursor	Glycine max	981	receptor protein kinase CLAVATA1	0
BAC41332.1	LRR receptor-like kinase, partial	Glycine max	1001	receptor protein kinase CLAVATA1	0
XP_006590881.1	PREDICTED: receptor protein kinase CLAVATA1-like	Glycine max	651	receptor protein kinase CLAVATA1	0
BAJ84911.1	predicted protein	Hordeum vulgare subsp. vulgare	1020	CLAVATA1-related receptor kinase-like protein	0
BAJ89729.1	predicted protein	Hordeum vulgare subsp. vulgare	1030	CLAVATA1-related receptor kinase-like protein	0
BAJ96356.1	predicted protein	Hordeum vulgare subsp. vulgare	995	CLAVATA1-related receptor kinase-like protein	0
BAJ99137.1	predicted protein	Hordeum vulgare subsp. vulgare	1004	CLAVATA1-related receptor kinase-like protein	0
BAJ90459.1	predicted protein	Hordeum vulgare subsp. vulgare	1024	CLAVATA1-related receptor kinase-like protein	0
BAJ97282.1	predicted protein	Hordeum vulgare subsp. vulgare	965	CLV1 receptor kinase	0
BAJ89535.1	predicted protein	Hordeum vulgare subsp. vulgare	1034	CLV1-like leucine rich repeat transmembrane receptor-like protein kinase	0
BAJ97909.1	predicted protein	Hordeum vulgare subsp. vulgare	1036	CLV1-like leucine rich repeat transmembrane receptor-like protein kinase	0
BAK02121.1	predicted protein	Hordeum vulgare subsp. vulgare	720	CLV1-like leucine rich repeat transmembrane receptor-like protein kinase	0
BAJ98758.1	predicted protein	Hordeum vulgare subsp. vulgare	1015	receptor protein kinase CLAVATA1	0
ABE79572.2	Protein kinase	Medicago truncatula	989	CLAVATA1-related receptor kinase-like protein	0
AES90784.1	Receptor-like protein kinase	Medicago truncatula	1005	CLAVATA1-related receptor kinase-like protein	0
AES94465.1	Receptor-like protein kinase	Medicago truncatula	1109	CLAVATA1-related receptor kinase-like protein	0
XP_003592924.1	Receptor-like protein kinase	Medicago truncatula	1007	CLAVATA1-related receptor kinase-like protein	0
XP_003617299.1	Receptor-like protein kinase	Medicago truncatula	967	CLAVATA1-related receptor kinase-like protein	0
XP_003590988.1	Receptor-like protein kinase	Medicago truncatula	1018	CLV1-like leucine rich repeat transmembrane receptor-like protein kinase	0
XP_003625388.1	Receptor-like protein kinase	Medicago truncatula	1024	CLV1-like leucine rich repeat transmembrane receptor-like protein kinase	0
AAW71475.1	CLV1-like receptor kinase	Medicago truncatula	974	receptor protein kinase CLAVATA1	0
XP_003606987.1	CLV1-like receptor kinase	Medicago truncatula	671	receptor protein kinase CLAVATA1	0
XP_003606988.1	Receptor protein kinase CLAVATA1	Medicago truncatula	940	receptor protein kinase CLAVATA1	0
AAX14781.1	RLP1 leucine-rich repeat receptor-like protein	Medicago truncatula	671	receptor protein kinase CLAVATA1	0
AAF73373.1	AF193835_1 LRK1 protein	Oryza sativa	970	CLAVATA1-related receptor kinase-like protein	0
EAY92008.1	hypothetical protein OsI_13698	Oryza sativa Indica Group	1029	CLAVATA1-related receptor kinase-like protein	0
EAZ02682.1	hypothetical protein OsI_24796	Oryza sativa Indica Group	1023	CLAVATA1-related receptor kinase-like protein	0
EAY84170.1	hypothetical protein OsI_05549	Oryza sativa Indica Group	1040	CLV1-like leucine rich repeat transmembrane receptor-like protein kinase	0
CAA61510.1	leucine-rich repeat/receptor protein kinase	Oryza sativa Indica Group	990	receptor protein kinase CLAVATA1	0
EAZ02372.1	hypothetical protein OsI_24476	Oryza sativa Indica Group	1101	receptor protein kinase CLAVATA1	0
AAP68887.1	putative receptor-like protein kinase 1	Oryza sativa Japonica Group	1029	CLAVATA1-related receptor kinase-like protein	0
ABF99108.1	Receptor protein kinase CLAVATA1 precursor, putative, expressed	Oryza sativa Japonica Group	792	CLAVATA1-related receptor kinase-like protein	0
NP_001049453.1	Os03g0228800	Oryza sativa Japonica Group	1007	CLAVATA1-related receptor kinase-like protein	0
NP_001058840.2	Os07g0134200	Oryza sativa Japonica Group	883	CLAVATA1-related receptor kinase-like protein	0
BAC82955.1	putative OsLRK1(receptor-type protein kinase)	Oryza sativa Japonica Group	1023	CLAVATA1-related receptor kinase-like protein	0
BAD33838.1	CLAVATA1 receptor kinase( CLV1)-like protein	Oryza sativa Japonica Group	757	CLV1-like leucine rich repeat transmembrane receptor-like protein kinase	0
NP_001045656.1	Os02g0111800	Oryza sativa Japonica Group	1040	CLV1-like leucine rich repeat transmembrane receptor-like protein kinase	0
EAZ21469.1	hypothetical protein OsJ_05076	Oryza sativa Japonica Group	1018	CLV1-like leucine rich repeat transmembrane receptor-like protein kinase	0
EAZ38296.1	hypothetical protein OsJ_22674	Oryza sativa Japonica Group	1084	receptor protein kinase CLAVATA1	0
NP_001058593.1	Os06g0717200	Oryza sativa Japonica Group	994	receptor protein kinase CLAVATA1	0
XP_001752668.1	CLL1B clavata1-like receptor S/T protein kinase protein	Physcomitrella patens	992	CLAVATA1-related receptor kinase-like protein	0
XP_001754607.1	CLL2 clavata1-like receptor S/T protein kinase protein	Physcomitrella patens	996	CLAVATA1-related receptor kinase-like protein	0
XP_001754727.1	CLL1A clavata1-like receptor S/T protein kinase protein	Physcomitrella patens	1017	CLAVATA1-related receptor kinase-like protein	0
XP_001774832.1	CLL3 clavata1-like receptor S/T protein kinase protein	Physcomitrella patens	962	CLAVATA1-related receptor kinase-like protein	0
Ppatens_v1.6Pp1s5_68V6	Pp1s5_68V6.1	Physcomitrella patens	1032	CLAVATA1-related receptor kinase-like protein	0
Ppatens_v1.6Pp1s14_454V6	Pp1s14_454V6.1	Physcomitrella patens	1003	CLAVATA1-related receptor kinase-like protein	0
Ppatens_v1.6Pp1s182_56V6	Pp1s182_56V6.1	Physcomitrella patens	1035	CLAVATA1-related receptor kinase-like protein	0
XP_002297907.2	leucine-rich repeat transmembrane protein kinase	Populus trichocarpa	988	CLAVATA1-related receptor kinase-like protein	0
XP_002304615.1	leucine-rich repeat transmembrane protein kinase	Populus trichocarpa	988	CLAVATA1-related receptor kinase-like protein	0
XP_002310320.2	hypothetical protein POPTR_0007s14500g	Populus trichocarpa	1020	CLAVATA1-related receptor kinase-like protein	0
ERP62831.1	hypothetical protein POPTR_0004s23260g	Populus trichocarpa	1001	CLAVATA1-related receptor kinase-like protein	0
EEE78472.2	hypothetical protein POPTR_0003s10680g	Populus trichocarpa	1026	CLV1-like leucine rich repeat transmembrane receptor-like protein kinase	0
XP_002301848.1	leucine-rich repeat transmembrane protein kinase	Populus trichocarpa	1019	CLV1-like leucine rich repeat transmembrane receptor-like protein kinase	0
XP_002308597.2	hypothetical protein POPTR_0006s25380g	Populus trichocarpa	971	CLV1-like leucine rich repeat transmembrane receptor-like protein kinase	0
XP_002324214.1	leucine-rich repeat transmembrane protein kinase	Populus trichocarpa	972	CLV1-like leucine rich repeat transmembrane receptor-like protein kinase	0
XP_002325782.2	clavata1 receptor kinase family protein	Populus trichocarpa	1018	CLV1-like leucine rich repeat transmembrane receptor-like protein kinase	0
B9I5Q8	Clavata1 receptor kinase family protein OS=Populus trichocarpa GN=POPTR_0013s04630g PE=4 SV=1	Populus trichocarpa	1017	CLV1-like leucine rich repeat transmembrane receptor-like protein kinase	0
XP_002300697.2	receptor protein kinase	Populus trichocarpa	973	receptor protein kinase CLAVATA1	0
XP_002307734.1	receptor protein kinase	Populus trichocarpa	973	receptor protein kinase CLAVATA1	0
EFJ38757.1	hypothetical protein SELMODRAFT_140032	Selaginella moellendorffi	996	CLV1-like leucine rich repeat transmembrane receptor-like protein kinase	0
XP_002962293.1	hypothetical protein SELMODRAFT_77558	Selaginella moellendorffii	1023	CLAVATA1-related receptor kinase-like protein	0
XP_002965214.1	hypothetical protein SELMODRAFT_83051	Selaginella moellendorffii	1023	CLAVATA1-related receptor kinase-like protein	0
XP_002970036.1	hypothetical protein SELMODRAFT_146738	Selaginella moellendorffii	988	CLAVATA1-related receptor kinase-like protein	0
XP_002971751.1	hypothetical protein SELMODRAFT_172284	Selaginella moellendorffii	1015	CLAVATA1-related receptor kinase-like protein	0
XP_002985227.1	hypothetical protein SELMODRAFT_121783	Selaginella moellendorffii	1023	CLAVATA1-related receptor kinase-like protein	0
XP_002991545.1	hypothetical protein SELMODRAFT_186143	Selaginella moellendorffii	1015	CLAVATA1-related receptor kinase-like protein	0
XP_002969446.1	hypothetical protein SELMODRAFT_146189	Selaginella moellendorffii	996	CLV1-like leucine rich repeat transmembrane receptor-like protein kinase	0
XP_002973575.1	hypothetical protein SELMODRAFT_30446	Selaginella moellendorffii	983	CLV1-like leucine rich repeat transmembrane receptor-like protein kinase	0
XP_002975602.1	hypothetical protein SELMODRAFT_30447	Selaginella moellendorffii	964	CLV1-like leucine rich repeat transmembrane receptor-like protein kinase	0
XP_006349327.1	PREDICTED: leucine-rich repeat receptor-like serine/threonine-protein kinase BAM3-like	Solanum tuberosum	999	CLAVATA1-related receptor kinase-like protein	0
XP_006356981.1	PREDICTED: leucine-rich repeat receptor-like serine/threonine-protein kinase BAM3-like	Solanum tuberosum	960	CLAVATA1-related receptor kinase-like protein	0
XP_006357743.1	PREDICTED: leucine-rich repeat receptor-like serine/threonine-protein kinase BAM1-like	Solanum tuberosum	1017	CLAVATA1-related receptor kinase-like protein	0
XP_006364007.1	PREDICTED: leucine-rich repeat receptor-like serine/threonine-protein kinase BAM1-like	Solanum tuberosum	1022	CLAVATA1-related receptor kinase-like protein	0
M1D0K9	Uncharacterized protein OS=Solanum tuberosum GN=PGSC0003DMG400030625 PE=4 SV=1	Solanum tuberosum	865	CLAVATA1-related receptor kinase-like protein	0
XP_006342066.1	PREDICTED: receptor protein kinase CLAVATA1-like	Solanum tuberosum	982	CLV1 receptor kinase	0
XP_006340511.1	PREDICTED: leucine-rich repeat receptor-like protein kinase PXL1-like	Solanum tuberosum	1012	CLV1-like leucine rich repeat transmembrane receptor-like protein kinase	0
XP_006343694.1	PREDICTED: leucine-rich repeat receptor-like protein kinase TDR-like	Solanum tuberosum	963	CLV1-like leucine rich repeat transmembrane receptor-like protein kinase	0
XP_006355615.1	PREDICTED: leucine-rich repeat receptor-like protein kinase TDR-like	Solanum tuberosum	1018	CLV1-like leucine rich repeat transmembrane receptor-like protein kinase	0
XP_006355906.1	PREDICTED: leucine-rich repeat receptor-like protein kinase PXL2-like	Solanum tuberosum	1028	CLV1-like leucine rich repeat transmembrane receptor-like protein kinase	0
XP_006358242.1	PREDICTED: leucine-rich repeat receptor-like protein kinase TDR-like	Solanum tuberosum	1015	CLV1-like leucine rich repeat transmembrane receptor-like protein kinase	0
W5AAS3	Uncharacterized protein OS=Triticum aestivum PE=4 SV=1	Triticum aestivum	673	CLAVATA1-related receptor kinase-like protein	0
W5AU47	Uncharacterized protein (Fragment) OS=Triticum aestivum PE=4 SV=1	Triticum aestivum	774	CLAVATA1-related receptor kinase-like protein	0
W5BGK6	Uncharacterized protein (Fragment) OS=Triticum aestivum PE=4 SV=1	Triticum aestivum	895	CLAVATA1-related receptor kinase-like protein	0
W5DVU6	Uncharacterized protein OS=Triticum aestivum PE=4 SV=1	Triticum aestivum	997	CLAVATA1-related receptor kinase-like protein	0
W5EC23	Uncharacterized protein OS=Triticum aestivum PE=4 SV=1	Triticum aestivum	825	CLAVATA1-related receptor kinase-like protein	0
W5EMB6	Uncharacterized protein (Fragment) OS=Triticum aestivum PE=4 SV=1	Triticum aestivum	607	CLAVATA1-related receptor kinase-like protein	0
CAN71863.1	hypothetical protein VITISV_023530	Vitis vinifera	954	CLAVATA1-related receptor kinase-like protein	0
CBI29704.3	unnamed protein product	Vitis vinifera	895	CLAVATA1-related receptor kinase-like protein	0
CBI35733.3	unnamed protein product	Vitis vinifera	948	CLAVATA1-related receptor kinase-like protein	0
XP_002263291.2	PREDICTED: leucine-rich repeat receptor-like serine/threonine-protein kinase BAM1-like	Vitis vinifera	976	CLAVATA1-related receptor kinase-like protein	0
XP_002264952.1	PREDICTED: leucine-rich repeat receptor-like serine/threonine-protein kinase BAM3	Vitis vinifera	988	CLAVATA1-related receptor kinase-like protein	0
XP_003635561.1	PREDICTED: leucine-rich repeat receptor-like serine/threonine-protein kinase BAM1-like	Vitis vinifera	1017	CLAVATA1-related receptor kinase-like protein	0
CBI19895.3	unnamed protein product	Vitis vinifera	809	CLV1 receptor kinase	0
CAN65669.1	hypothetical protein VITISV_002859	Vitis vinifera	1034	CLV1-like leucine rich repeat transmembrane receptor-like protein kinase	0
XP_002264530.2	PREDICTED: leucine-rich repeat receptor-like protein kinase TDR-like	Vitis vinifera	972	CLV1-like leucine rich repeat transmembrane receptor-like protein kinase	0
XP_002268598.2	PREDICTED: leucine-rich repeat receptor-like protein kinase TDR-like	Vitis vinifera	1024	CLV1-like leucine rich repeat transmembrane receptor-like protein kinase	0
XP_003632392.1	PREDICTED: leucine-rich repeat receptor-like protein kinase PXL2-like	Vitis vinifera	1022	CLV1-like leucine rich repeat transmembrane receptor-like protein kinase	0
XP_002279563.1	PREDICTED: receptor protein kinase CLAVATA1-like	Vitis vinifera	984	receptor protein kinase CLAVATA1	0
F6H1M3	Putative uncharacterized protein OS=Vitis vinifera GN=VIT_18s0001g14610 PE=4 SV=1	Vitis vinifera	980	receptor protein kinase CLAVATA1	0
AFW60508.1	putative leucine-rich repeat receptor-like protein kinase family protein	Zea mays	1041	CLAVATA1-related receptor kinase-like protein	0
DAA44225.1	TPA: putative leucine-rich repeat receptor-like protein kinase family protein	Zea mays	1002	CLAVATA1-related receptor kinase-like protein	0
DAA51666.1	TPA: putative leucine-rich repeat receptor-like protein kinase family protein	Zea mays	1034	CLAVATA1-related receptor kinase-like protein	0
DAA59489.1	TPA: putative leucine-rich repeat receptor-like protein kinase family protein	Zea mays	1037	CLAVATA1-related receptor kinase-like protein	0
NP_001145765.1	uncharacterized protein LOC100279272	Zea mays	771	CLAVATA1-related receptor kinase-like protein	0
DAA41870.1	TPA: putative leucine-rich repeat receptor-like protein kinase family protein	Zea mays	1035	CLAVATA1-related receptor kinase-like protein	0
P0DL10.1	putative leucine-rich repeat receptor-like protein kinase family protein	Zea mays	996	CLV1 receptor kinase	0
AFW61250.1	putative leucine-rich repeat receptor-like protein kinase family protein	Zea mays	1022	CLV1-like leucine rich repeat transmembrane receptor-like protein kinase	0
AFW69772.1	putative leucine-rich repeat receptor-like protein kinase family protein	Zea mays	1033	CLV1-like leucine rich repeat transmembrane receptor-like protein kinase	0
AFW89649.1	putative leucine-rich repeat receptor-like protein kinase family protein	Zea mays	1047	CLV1-like leucine rich repeat transmembrane receptor-like protein kinase	0
DAA43342.1	TPA: putative leucine-rich repeat receptor-like protein kinase family protein	Zea mays	1040	CLV1-like leucine rich repeat transmembrane receptor-like protein kinase	0
XP_002281133.1	PREDICTED: probably inactive leucine-rich repeat receptor-like protein kinase At2g25790	Vitis vinifera	967	CLAVATA1-related receptor kinase-like protein	2e-180
XP_006382044.1	hypothetical protein POPTR_0006s25380g	Populus trichocarpa	945	CLV1-like leucine rich repeat transmembrane receptor-like protein kinase	1e-175
XP_006359740.1	PREDICTED: probably inactive leucine-rich repeat receptor-like protein kinase At2g25790-like	Solanum tuberosum	946	CLV1-like leucine rich repeat transmembrane receptor-like protein kinase	4e-168
XP_003523747.1	PREDICTED: probably inactive leucine-rich repeat receptor-like protein kinase At2g25790-like	Glycine max	982	CLV1-like leucine rich repeat transmembrane receptor-like protein kinase	1e-157
XP_003603632.1	Receptor-like protein kinase	Medicago truncatula	984	CLAVATA1-related receptor kinase-like protein	1e-151
XP_002308383.2	hypothetical protein POPTR_0006s20330g	Populus trichocarpa	771	CLV1-like leucine rich repeat transmembrane receptor-like protein kinase	3e-143
XP_001418274.1	predicted protein	Ostreococcus lucimarinus CCE9901	640	CLV1-like leucine rich repeat transmembrane receptor-like protein kinase	4e-49
XP_001415938.1	predicted protein	Ostreococcus lucimarinus CCE9901	497	CLV1-like leucine rich repeat transmembrane receptor-like protein kinase	2e-29
XP_001689932.1	predicted protein	Chlamydomonas reinhardtii	555	CLV1-like leucine rich repeat transmembrane receptor-like protein kinase	1e-24

## Sheet: CLE40
Supplementary Table 5. Set of putative orthologues for components of CLE40−ACR4−CLV1−WOX5 signalling module in Arabidopsis thaliana.
Accession	Description	Size	Latin name	Result after reciprocal BLASTP search	E-value (reciprocal BLASTP)
KGN51553.1	hypothetical protein Csa_5G577440	117	Cucumis sativus	protein CLAVATA3/ESR-related 12	2e-15
ADW77267.1	CLE13 protein	49	Glycine max	protein CLAVATA 3	0.019
ADW77270.1	CLE16 protein	67	Glycine max	protein CLAVATA3/ESR-related 21	0.001
ADW77255.1	CLE01 protein	71	Glycine max	CLAVATA3/ESR-related protein 20	1e-06
ADW77276.1	CLE22 protein	73	Glycine max	CLAVATA3/ESR-related protein 20	3e-05
XP_006589386.1	PREDICTED: CLAVATA3/ESR (CLE)-related protein 12-like	110	Glycine max	protein CLAVATA3/ESR-related 13	6e-17
ADW77258.1	CLE04 protein	111	Glycine max	CLAVATA3/ESR (CLE)-related protein 26	2e-12
XP_006600784.1	PREDICTED: CLAVATA3/ESR (CLE)-related protein 13-like	114	Glycine max	protein CLAVATA3/ESR-related 13	1e-17
BAK05717.1	predicted protein	105	Hordeum vulgare subsp. vulgare	protein CLAVATA3/ESR-related 12	0.007
BAK03060.1	predicted protein	142	Hordeum vulgare subsp. vulgare	CLE gene family, putative	9e-07
XP_003601377.1	hypothetical protein MTR_3g080060	72	Medicago truncatula	protein CLAVATA3/ESR-related 21	0.0005
KEH29778.1	transmembrane protein, putative	75	Medicago truncatula	protein CLAVATA3/ESR-related 7	0.001
KEH30267.1	Clavata3/ESR (CLE) gene family member	82	Medicago truncatula	protein CLAVATA3/ESR-related 45	2e-05
KEH33467.1	Clavata3/ESR (CLE) gene family member MtCLE11	83	Medicago truncatula	protein CLAVATA3/ESR-related 4	3e-05
XP_003591837.1	hypothetical protein MTR_1g093800	104	Medicago truncatula	protein CLAVATA3/ESR-related 1	0.005
EAY99011.1	hypothetical protein OsI_20969	83	Oryza sativa Indica Group	CLAVATA3/ESR (CLE)-related protein 2	8e-07
CAH67795.1	OSIGBa0132E09-OSIGBa0108L24.9	89	Oryza sativa Indica Group	protein CLAVATA 3	5e-05
XP_001774202.1	predicted protein	100	Physcomitrella patens	protein CLAVATA3/ESR-related 12	8e-17
XP_002320476.1	hypothetical protein POPTR_0014s15480g	74	Populus trichocarpa	CLAVATA3/ESR-related protein 20	8e-07
XP_002301618.1	hypothetical protein POPTR_0002s21370g	87	Populus trichocarpa	protein CLAVATA3/ESR-related 22	1e-05
XP_002298272.1	hypothetical protein POPTR_0001s22520g	109	Populus trichocarpa	protein CLAVATA3/ESR-related 12	1e-15
XP_002299245.1	hypothetical protein POPTR_0001s05380g	113	Populus trichocarpa	protein CLAVATA 3	0.002
BAH56541.1	CLAVATA3/endosperm surrounding region 10	97	Selaginella moellendorffii	CLAVATA3/ESR (CLE)-related protein 11	0.001
BAH56540.1	CLAVATA3/endosperm surrounding region 9	99	Selaginella moellendorffii	protein CLAVATA 3	5e-05
XP_002967569.1	hypothetical protein SELMODRAFT_408679	105	Selaginella moellendorffii	protein CLAVATA3/ESR-related 1	0.004
XP_002981775.1	hypothetical protein SELMODRAFT_421189	105	Selaginella moellendorffii	protein CLAVATA 3	2e-05
BAH56537.1	CLAVATA3/endosperm surrounding region 6	106	Selaginella moellendorffii	protein CLAVATA 3	2e-05
XP_006351088.1	PREDICTED: CLAVATA3/ESR (CLE)-related protein 8-like	76	Solanum tuberosum	protein CLAVATA 3	0.0003
XP_002448024.1	hypothetical protein SORBIDRAFT_06g019810	94	Sorghum bicolor	CLAVATA3/ESR (CLE)-related protein 2	0.033
XP_003631289.2	PREDICTED: CLAVATA3/ESR (CLE)-related protein 25	111	Vitis vinifera	CLAVATA3/ESR (CLE)-related protein 26	2e-12
DAA37346.1	TPA: hypothetical protein ZEAMMB73_468023	94	Zea mays	protein CLAVATA 3	1e-05
